# Supplementary material for: Mobile Phone-Based Population Flow Data for the COVID-19 Outbreak in Mainland China
Source: Health Data Sci. 2021 Jun 5;2021:9796431. doi: 10.34133/2021/9796431 (PMC9629681; doi:10.34133/2021/9796431)
Supplement: Supplementary 2 — Supporting Information S2: this file contains the mobility dataset of daily individual movements from Wuhan to other regions in mainland China between January 1 and January 31, 2020. The data items are introduced in Data Sharing and Code Availability. [file 9796431.f2.csv]

IDcode	Date	ProvinceName	CityName	Longitude	Latitude	FlowCount
340800	20200101	Anhui	Anqing	117.063754	30.543494	1067
340300	20200101	Anhui	Bengbu	117.389719	32.916287	312
341600	20200101	Anhui	Bozhou	115.778676	33.844582	220
341700	20200101	Anhui	Chizhou	117.491568	30.6648	173
341100	20200101	Anhui	Chuzhou	118.317106	32.301556	358
341200	20200101	Anhui	Fuyang	115.814204	32.890124	1030
340100	20200101	Anhui	Hefei	117.227239	31.820586	2707
340600	20200101	Anhui	Huaibei	116.798265	33.955844	104
340400	20200101	Anhui	Huainan	116.999932	32.625478	243
341000	20200101	Anhui	Huangshan	118.337481	29.714655	150
341500	20200101	Anhui	Lu'an	116.521854	31.733699	1091
340500	20200101	Anhui	Maanshan	118.506759	31.670452	238
340700	20200101	Anhui	Tongling	117.812079	30.945429	186
340200	20200101	Anhui	Wuhu	118.432941	31.352859	297
341300	20200101	Anhui	Suzhou	116.964356	33.646373	186
341800	20200101	Anhui	Xuancheng	118.758816	30.940718	106
110000	20200101	Beijing	Beijing	116.407526	39.90403	3908
500000	20200101	Chongqing	Chongqing	106.551556	29.563009	2293
350100	20200101	Fujian	Fuzhou	119.296494	26.074507	498
350800	20200101	Fujian	Longyan	117.017536	25.075123	20
350700	20200101	Fujian	Nanping	118.177708	26.641768	97
350900	20200101	Fujian	Ningde	119.547932	26.665617	134
350300	20200101	Fujian	Putian	119.007777	25.454084	148
350500	20200101	Fujian	Quanzhou	118.675675	24.874132	179
350400	20200101	Fujian	Sanming	117.638678	26.263406	132
350200	20200101	Fujian	Xiamen	118.089425	24.479833	678
350600	20200101	Fujian	Zhangzhou	117.647481	24.512948	131
620400	20200101	Gansu	Baiyin	104.138559	36.544756	72
621100	20200101	Gansu	Dingxi	104.626282	35.580662	38
623000	20200101	Gansu	Gannan	102.911027	34.983385	8
620100	20200101	Gansu	Lan'Zhou	103.834303	36.061089	383
622900	20200101	Gansu	Linxia	103.210538	35.601182	21
621200	20200101	Gansu	Longnan	104.921841	33.400684	22
620800	20200101	Gansu	Pingliang	106.66524	35.543051	4
621000	20200101	Gansu	Qingyang	107.643631	35.709077	21
620500	20200101	Gansu	Tianshui	105.724947	34.580863	32
620600	20200101	Gansu	Wuwei	102.638011	37.928264	51
620700	20200101	Gansu	Zhangye	100.449818	38.925875	32
445100	20200101	Guangdong	Chaozhou	116.622603	23.65695	16
441900	20200101	Guangdong	Dongguan	113.751765	23.020536	583
440600	20200101	Guangdong	Foshan	113.121416	23.021548	475
440100	20200101	Guangdong	Guangzhou	113.264434	23.129162	2722
441300	20200101	Guangdong	Huizhou	114.416196	23.111847	89
440700	20200101	Guangdong	Jiangmen	113.081901	22.578738	62
445200	20200101	Guangdong	Jieyang	116.372831	23.549993	38
440900	20200101	Guangdong	Maoming	110.925456	21.662999	22
441400	20200101	Guangdong	Meizhou	116.122238	24.288615	13
441800	20200101	Guangdong	Qingyuan	113.056031	23.681763	108
440500	20200101	Guangdong	Shantou	116.681972	23.354091	37
441500	20200101	Guangdong	Shanwei	115.375278	22.786211	17
440200	20200101	Guangdong	Shaoguan	113.597522	24.810403	117
440300	20200101	Guangdong	Shenzhen	114.057868	22.543099	2155
441700	20200101	Guangdong	Yangjiang	111.982232	21.857958	25
445300	20200101	Guangdong	Yunfu	112.044491	22.915094	21
440800	20200101	Guangdong	Zhanjiang	110.359377	21.270707	82
441200	20200101	Guangdong	Zhaoqing	112.465091	23.047191	59
442000	20200101	Guangdong	Zhongshan	113.392782	22.517645	124
440400	20200101	Guangdong	Zhuhai	113.576726	22.270715	346
451000	20200101	Guangxi	Baise	106.618201	23.902333	4
450500	20200101	Guangxi	Beihai	109.119927	21.481254	315
451400	20200101	Guangxi	Chongzuo	107.364711	22.376532	16
450600	20200101	Guangxi	Fangchenggang	108.353846	21.68686	47
450800	20200101	Guangxi	Guigang	109.598926	23.11153	25
450300	20200101	Guangxi	Guilin	110.290194	25.273566	187
451200	20200101	Guangxi	Hechi	108.085261	24.692931	21
451100	20200101	Guangxi	Hezhou	111.566694	24.403582	16
451300	20200101	Guangxi	Laibin	109.221465	23.750306	12
450200	20200101	Guangxi	Liuzhou	109.415953	24.325502	121
450100	20200101	Guangxi	NanNing	108.366543	22.817002	545
450700	20200101	Guangxi	Qinzhou	108.654146	21.979933	45
450400	20200101	Guangxi	Wuzhou	111.279115	23.476962	29
450900	20200101	Guangxi	Yulin	110.164756	22.636379	28
520400	20200101	Guizhou	Anshun	105.947593	26.253072	91
520500	20200101	Guizhou	Bijie	105.283992	27.302589	117
520100	20200101	Guizhou	Guiyang	106.630153	26.647661	891
520200	20200101	Guizhou	Liupanshui	104.830359	26.592666	75
522600	20200101	Guizhou	Qiandongnan Miao and Dong Autonomous Prefecture	107.982859	26.583442	131
522700	20200101	Guizhou	Qiannan Buyei and Miao Autonomous Prefecture	107.522097	26.254092	164
522300	20200101	Guizhou	Qianxinan Buyei and Miao Autonomous Prefecture	104.906396	25.087825	120
520600	20200101	Guizhou	Tongren	109.189598	27.731514	151
520300	20200101	Guizhou	Zunyi	106.927389	27.725654	281
460400	20200101	Hainan	Danzhou	109.580811	19.521134	25
460100	20200101	Hainan	Haikou	110.198293	20.044001	172
460200	20200101	Hainan	Sanya	109.511909	18.252847	233
130600	20200101	Hebei	Baoding	115.464806	38.873891	194
130900	20200101	Hebei	Cangzhou	116.838834	38.304477	57
130800	20200101	Hebei	Chengde	117.96241	40.954071	4
139001	20200101	Hebei	Dingzhou	114.990159	38.516174	21
130400	20200101	Hebei	Handan	114.538961	36.625657	364
131100	20200101	Hebei	Hengshui	115.670177	37.73892	75
131000	20200101	Hebei	Langfang	116.683752	39.538047	150
130300	20200101	Hebei	Qinhuangdao	119.600492	39.935385	80
130100	20200101	Hebei	Shijiazhuang	114.514859	38.042306	468
130200	20200101	Hebei	Tangshan	118.180193	39.630867	85
139002	20200101	Hebei	Xinji	115.218057	37.943315	17
130500	20200101	Hebei	Xingtai	114.504844	37.070589	200
130700	20200101	Hebei	Zhangjiakou	114.887543	40.824418	24
230600	20200101	Heilongjiang	Daqing	125.103784	46.589309	45
230100	20200101	Heilongjiang	Harbin	126.534967	45.803775	88
231000	20200101	Heilongjiang	Mudanjiang	129.633168	44.551653	4
230200	20200101	Heilongjiang	Qiqihar	123.918186	47.354348	8
231200	20200101	Heilongjiang	Suihua	126.968887	46.653845	41
410500	20200101	Henan	Anyang	114.392392	36.097577	461
410600	20200101	Henan	Hebi	114.297272	35.747225	155
410800	20200101	Henan	Jiaozuo	113.241823	35.215892	269
410200	20200101	Henan	Kaifeng	114.307581	34.797239	442
410300	20200101	Henan	Luoyang	112.45404	34.619682	481
411100	20200101	Henan	Luohe	114.016539	33.581412	778
411300	20200101	Henan	Nanyang	112.528321	32.990833	1853
410400	20200101	Henan	Pingdingshan	113.192661	33.766169	455
410900	20200101	Henan	Puyang	115.029215	35.761829	156
411200	20200101	Henan	Sanmenxia	111.200135	34.772493	158
411400	20200101	Henan	Shangqiu	115.65637	34.414172	685
410700	20200101	Henan	Xinxiang	113.9268	35.303004	547
411500	20200101	Henan	Xinyang	114.091023	32.146983	6467
411000	20200101	Henan	Xuchang	113.85264	34.035506	562
410100	20200101	Henan	Zhengzhou	113.625368	34.746599	3456
411600	20200101	Henan	Zhoukou	114.696951	33.626149	1188
411700	20200101	Henan	Zhumadian	114.022298	33.011529	2745
419001	20200101	Henan	Jiyuan	112.602344	35.06903	29
420700	20200101	Hubei	Ezhou	114.894843	30.39194	95014
422800	20200101	Hubei	Enshi	109.488172	30.272156	5875
421100	20200101	Hubei	Huanggang	114.872316	30.453905	100250
420200	20200101	Hubei	Yellowstone	115.03852	30.199652	28110
420800	20200101	Hubei	Jingmen	112.199265	31.035423	13975
421000	20200101	Hubei	Jingzhou	112.239741	30.335165	25004
429005	20200101	Hubei	Qianjiang	112.900287	30.401947	4302
429021	20200101	Hubei	Shennongjia	110.675757	31.744897	480
420300	20200101	Hubei	Shiyan	110.79799	32.629397	4231
421300	20200101	Hubei	Suizhou	113.382458	31.690215	12313
429006	20200101	Hubei	Tianmen	113.166558	30.66372	7211
429004	20200101	Hubei	Xiantao	113.442973	30.328407	18407
421200	20200101	Hubei	Xianning	114.322492	29.841443	52072
420600	20200101	Hubei	Xiangyang	112.122414	32.008986	11753
420900	20200101	Hubei	Xiaogan	113.916902	30.924568	151661
420500	20200101	Hubei	Yichang	111.286471	30.691967	8308
430700	20200101	Hunan	Changde	111.698497	29.031673	531
431000	20200101	Hunan	Chenzhou	113.014717	25.770509	413
430400	20200101	Hunan	Hengyang	112.571997	26.89323	1116
431200	20200101	Hunan	Huaihua	109.998488	27.554978	239
431300	20200101	Hunan	Loudi	111.993497	27.700062	223
430500	20200101	Hunan	Shaoyang	111.467791	27.238892	318
430300	20200101	Hunan	Xiangtan	112.944049	27.829738	514
433100	20200101	Hunan	Xiangxi Tujia and Miao Autonomous Prefecture	109.739172	28.311947	164
430900	20200101	Hunan	Yiyang	112.35518	28.55386	221
431100	20200101	Hunan	Yongzhou	111.613445	26.420394	453
430600	20200101	Hunan	Yueyang	113.128958	29.357104	2850
430800	20200101	Hunan	Zhangjiajie	110.479191	29.117096	103
430100	20200101	Hunan	Changsha	112.938814	28.228209	6694
430200	20200101	Hunan	Zhuzhou	113.134002	27.82755	675
152900	20200101	Inner Mongolia	Alxa League	105.728969	38.851892	12
150800	20200101	Inner Mongolia	Bayannaoer	107.387657	40.743213	8
150200	20200101	Inner Mongolia	Baotou	109.840347	40.657449	72
150600	20200101	Inner Mongolia	Ordos	109.781327	39.608266	8
150100	20200101	Inner Mongolia	Hohhot	111.74918	40.842585	196
150700	20200101	Inner Mongolia	Hulunbeir	119.765744	49.211574	4
150500	20200101	Inner Mongolia	Tongliao	122.243444	43.65289	8
150900	20200101	Inner Mongolia	Wulanchabu	113.132585	40.994785	20
152500	20200101	Inner Mongolia	Xilingol League	116.048222	43.933454	4
152200	20200101	Inner Mongolia	Xing'an League	122.067042	46.077561	72
320400	20200101	Jiangsu	Changzhou	119.973987	31.810689	417
320800	20200101	Jiangsu	Huaian	119.015285	33.610353	178
320700	20200101	Jiangsu	Lianyungang	119.221611	34.596653	38
320100	20200101	Jiangsu	Nanjing	118.796877	32.060255	1686
320600	20200101	Jiangsu	Nantong	120.894291	31.980171	387
320500	20200101	Jiangsu	Suzhou	120.585315	31.298886	1395
321200	20200101	Jiangsu	Taizhou	119.923116	32.455778	200
320200	20200101	Jiangsu	Wuxi	120.31191	31.491169	564
321300	20200101	Jiangsu	Suqian	118.275198	33.963232	94
320300	20200101	Jiangsu	Xuzhou	117.284124	34.205768	303
320900	20200101	Jiangsu	Yancheng	120.163561	33.347382	79
321000	20200101	Jiangsu	Yangzhou	119.412966	32.39421	263
321100	20200101	Jiangsu	Zhenjiang	119.425836	32.187849	242
361000	20200101	Jiangxi	Fuzhou	116.358181	27.949217	460
360700	20200101	Jiangxi	Ganzhou	114.935029	25.831829	331
360800	20200101	Jiangxi	Ji'an	114.992509	27.113443	719
360200	20200101	Jiangxi	Jingdezhen	117.178419	29.268835	374
360400	20200101	Jiangxi	Jiujiang	116.00193	29.705077	1755
360100	20200101	Jiangxi	Nanchang	115.858197	28.682892	2408
360300	20200101	Jiangxi	Pingxiang	113.854556	27.622768	166
361100	20200101	Jiangxi	Shangrao	117.943433	28.454863	611
360500	20200101	Jiangxi	Xinyu	114.917346	27.817808	108
360900	20200101	Jiangxi	Yichun	114.416778	27.815619	438
360600	20200101	Jiangxi	Yingtan	117.069202	28.260189	84
220600	20200101	Jilin	Baishan	126.423587	41.939994	8
220200	20200101	Jilin	Jilin	126.549576	43.837883	146
220400	20200101	Jilin	Liaoyuan	125.143532	42.887918	4
220300	20200101	Jilin	Siping	124.350398	43.166419	21
220700	20200101	Jilin	Songyuan	124.825117	45.141789	46
220500	20200101	Jilin	Tonghua	125.939697	41.728401	12
222400	20200101	Jilin	Yanbian	129.508946	42.891253	17
220100	20200101	Jilin	Changchun	125.323544	43.817071	346
210300	20200101	Liaoning	Anshan	122.994329	41.108647	42
211300	20200101	Liaoning	Chaoyang	120.450372	41.573734	17
210200	20200101	Liaoning	Dalian	121.614682	38.914003	619
210600	20200101	Liaoning	Dandong	124.354706	40.000499	39
210400	20200101	Liaoning	Fushun	123.957208	41.880872	20
210900	20200101	Liaoning	Fuxin	121.670323	42.021619	12
211400	20200101	Liaoning	Huludao	120.836932	40.711052	45
210700	20200101	Liaoning	Jinzhou	121.127003	41.095119	92
211000	20200101	Liaoning	Liaoyang	123.236944	41.267244	4
211100	20200101	Liaoning	Panjin	122.070714	41.119997	37
210100	20200101	Liaoning	Shenyang	123.431474	41.805698	458
211200	20200101	Liaoning	Tieling	123.726166	42.223769	8
210800	20200101	Liaoning	Yingkou	122.235417	40.667012	25
640400	20200101	Ningxia	Guyuan	106.24261	36.015855	13
640200	20200101	Ningxia	Shizuishan	106.383303	38.983236	12
640300	20200101	Ningxia	Wuzhong	106.198393	37.99746	29
640100	20200101	Ningxia	Yinchuan	106.230909	38.487193	48
640500	20200101	Ningxia	Zhongwei	105.196902	37.499972	8
630200	20200101	Qinghai	Haidong	102.104287	36.502039	25
632500	20200101	Qinghai	Hainan	100.620373	36.286437	8
632800	20200101	Qinghai	Haixi	97.369751	37.377139	4
630100	20200101	Qinghai	Xining	101.778228	36.617144	117
610900	20200101	Shaanxi	Ankang	109.029022	32.684714	81
610300	20200101	Shaanxi	Baoji	107.237974	34.361979	57
610700	20200101	Shaanxi	Hanzhong	107.023323	33.06748	66
611000	20200101	Shaanxi	Shangluo	109.940477	33.870422	34
610200	20200101	Shaanxi	Tongchuan	108.945233	34.896756	4
610500	20200101	Shaanxi	Weinan	109.509786	34.499995	83
610100	20200101	Shaanxi	Xi'an	108.940174	34.341568	1068
610400	20200101	Shaanxi	Xianyang	108.708991	34.329605	232
610600	20200101	Shaanxi	Yan'an	109.489727	36.585455	4
610800	20200101	Shaanxi	Yulin	109.734589	38.28539	4
371600	20200101	Shandong	Binzhou	117.970703	37.38199	58
371400	20200101	Shandong	Dezhou	116.357464	37.434092	108
370500	20200101	Shandong	Dongying	118.674767	37.434751	144
371700	20200101	Shandong	Heze	115.480656	35.23375	118
370100	20200101	Shandong	Jinan	117.119999	36.651216	472
370800	20200101	Shandong	Jining	116.587098	35.414921	183
371200	20200101	Shandong	Laiwu	117.676723	36.213813	21
371500	20200101	Shandong	Liaocheng	115.985371	36.456703	80
371300	20200101	Shandong	Linyi	118.356448	35.104672	110
370200	20200101	Shandong	Qingdao	120.382639	36.067082	748
371100	20200101	Shandong	Rizhao	119.526888	35.416377	49
370900	20200101	Shandong	Tai'an	117.087614	36.200252	127
371000	20200101	Shandong	Weihai	122.120419	37.513068	52
370700	20200101	Shandong	Weifang	119.161755	36.706774	144
370600	20200101	Shandong	Yantai	121.447935	37.463822	84
370400	20200101	Shandong	Zaozhuang	117.323725	34.810487	50
370300	20200101	Shandong	Zibo	118.054927	36.813487	118
310000	20200101	Shanghai	Shanghai	121.473701	31.230416	3844
140200	20200101	Shanxi	Datong	113.300129	40.076762	136
140500	20200101	Shanxi	Jincheng	112.851831	35.490701	83
140700	20200101	Shanxi	Jinzhong	112.752694	37.687024	140
141000	20200101	Shanxi	Linfen	111.518976	36.088005	78
141100	20200101	Shanxi	Luliang	111.144319	37.518314	20
140600	20200101	Shanxi	Shuozhou	112.432825	39.331595	67
140100	20200101	Shanxi	Taiyuan	112.548879	37.87059	323
140900	20200101	Shanxi	Xinzhou	112.734174	38.416663	12
140300	20200101	Shanxi	Yangquan	113.580519	37.856971	25
140800	20200101	Shanxi	Yuncheng	111.007528	35.026412	108
140400	20200101	Shanxi	Changzhi	113.116255	36.195386	46
513200	20200101	Sichuan	Ngawa Tibetan and Qiang Autonomous Prefecture	102.224653	31.899413	9
511900	20200101	Sichuan	Bazhong	106.747477	31.867903	74
510100	20200101	Sichuan	Chengdu	104.066541	30.572269	912
511700	20200101	Sichuan	Dazhou	107.468023	31.209571	127
510600	20200101	Sichuan	Deyang	104.397894	31.126855	38
511600	20200101	Sichuan	Guang'an	106.633212	30.455961	94
510800	20200101	Sichuan	Guangyuan	105.843357	32.435435	20
511100	20200101	Sichuan	Leshan	103.765568	29.552106	24
513400	20200101	Sichuan	Liangshan	102.267335	27.88161	12
510500	20200101	Sichuan	Luzhou	105.442258	28.871811	35
511400	20200101	Sichuan	Meishan	103.848538	30.075439	12
510700	20200101	Sichuan	Mianyang	104.679114	31.46745	190
511300	20200101	Sichuan	Nanchong	106.110698	30.837793	102
511000	20200101	Sichuan	Neijiang	105.058433	29.580228	16
510400	20200101	Sichuan	Panzhihua	101.718637	26.582347	51
510900	20200101	Sichuan	Suining	105.592898	30.532847	96
511800	20200101	Sichuan	Ya'an	103.013261	29.980537	12
511500	20200101	Sichuan	Yibin	104.643215	28.751768	85
512000	20200101	Sichuan	Ziyang	104.627636	30.128901	20
510300	20200101	Sichuan	Zigong	104.778442	29.33903	32
120000	20200101	Tianjin	Tianjin	117.200983	39.084158	1136
540100	20200101	Tibet	Lhasa	91.140856	29.645554	48
540200	20200101	Tibet	Shigatse	88.880583	29.266869	4
540500	20200101	Tibet	Shannan	91.773134	29.237137	8
652900	20200101	Xinjiang	Aksu	80.260605	41.168779	8
654300	20200101	Xinjiang	Altay	88.141253	47.844924	4
652800	20200101	Xinjiang	Bayingolin	86.145298	41.764115	63
652700	20200101	Xinjiang	Bortala	82.066159	44.905588	9
652300	20200101	Xinjiang	Changji	87.308224	44.011182	42
653200	20200101	Xinjiang	Hotan	79.922211	37.114157	4
659001	20200101	Xinjiang	Shihezi	86.08046	44.305428	8
654200	20200101	Xinjiang	Tacheng	82.980316	46.745364	8
650400	20200101	Xinjiang	Turpan	89.189651	42.951382	13
650100	20200101	Xinjiang	Urumqi	87.616848	43.825592	345
659004	20200101	Xinjiang	Wujiaqu	87.54324	44.166756	8
530500	20200101	Yunnan	Baoshan	99.161761	25.112046	4
532300	20200101	Yunnan	Chuxiong	101.528068	25.045532	32
532900	20200101	Yunnan	Dali	100.267638	25.606486	115
532500	20200101	Yunnan	Honghe	103.374799	23.36313	16
530100	20200101	Yunnan	Kunming	102.832891	24.880095	533
530300	20200101	Yunnan	Qujing	103.796167	25.489999	57
532600	20200101	Yunnan	Wenshan	104.216248	23.400733	21
532800	20200101	Yunnan	Xishuangbanna	100.797777	22.007351	12
530400	20200101	Yunnan	Yuxi	102.546543	24.352036	24
530600	20200101	Yunnan	Zhaotong	103.717465	27.338257	63
330100	20200101	Zhejiang	Hangzhou	120.15507	30.274084	1158
330500	20200101	Zhejiang	Huzhou	120.086823	30.894348	115
330400	20200101	Zhejiang	Jiaxing	120.755486	30.746129	173
330700	20200101	Zhejiang	Jinhua	119.647444	29.079059	210
331100	20200101	Zhejiang	Lishui	119.922796	28.46763	62
330200	20200101	Zhejiang	Ningbo	121.550357	29.874556	415
330800	20200101	Zhejiang	Quzhou	118.859457	28.970079	79
330600	20200101	Zhejiang	Shaoxing	120.580232	30.029752	92
331000	20200101	Zhejiang	Taizhou	121.420757	28.656386	225
330300	20200101	Zhejiang	Wenzhou	120.699366	27.994267	335
330900	20200101	Zhejiang	Zhoushan	122.207215	29.985295	42
340800	20200102	Anhui	Anqing	117.063754	30.543494	869
340300	20200102	Anhui	Bengbu	117.389719	32.916287	258
341600	20200102	Anhui	Bozhou	115.778676	33.844582	212
341700	20200102	Anhui	Chizhou	117.491568	30.6648	200
341100	20200102	Anhui	Chuzhou	118.317106	32.301556	421
341200	20200102	Anhui	Fuyang	115.814204	32.890124	846
340100	20200102	Anhui	Hefei	117.227239	31.820586	2694
340600	20200102	Anhui	Huaibei	116.798265	33.955844	118
340400	20200102	Anhui	Huainan	116.999932	32.625478	197
341000	20200102	Anhui	Huangshan	118.337481	29.714655	118
341500	20200102	Anhui	Lu'an	116.521854	31.733699	763
340500	20200102	Anhui	Maanshan	118.506759	31.670452	201
340700	20200102	Anhui	Tongling	117.812079	30.945429	160
340200	20200102	Anhui	Wuhu	118.432941	31.352859	316
341300	20200102	Anhui	Suzhou	116.964356	33.646373	206
341800	20200102	Anhui	Xuancheng	118.758816	30.940718	130
110000	20200102	Beijing	Beijing	116.407526	39.90403	4927
500000	20200102	Chongqing	Chongqing	106.551556	29.563009	2525
350100	20200102	Fujian	Fuzhou	119.296494	26.074507	609
350800	20200102	Fujian	Longyan	117.017536	25.075123	58
350700	20200102	Fujian	Nanping	118.177708	26.641768	131
350900	20200102	Fujian	Ningde	119.547932	26.665617	123
350300	20200102	Fujian	Putian	119.007777	25.454084	133
350500	20200102	Fujian	Quanzhou	118.675675	24.874132	354
350400	20200102	Fujian	Sanming	117.638678	26.263406	157
350200	20200102	Fujian	Xiamen	118.089425	24.479833	889
350600	20200102	Fujian	Zhangzhou	117.647481	24.512948	82
620400	20200102	Gansu	Baiyin	104.138559	36.544756	50
621100	20200102	Gansu	Dingxi	104.626282	35.580662	24
620300	20200102	Gansu	Jinchang	102.188043	38.520089	8
620100	20200102	Gansu	Lan'Zhou	103.834303	36.061089	471
622900	20200102	Gansu	Linxia	103.210538	35.601182	8
621000	20200102	Gansu	Qingyang	107.643631	35.709077	16
620500	20200102	Gansu	Tianshui	105.724947	34.580863	65
620600	20200102	Gansu	Wuwei	102.638011	37.928264	12
620700	20200102	Gansu	Zhangye	100.449818	38.925875	66
445100	20200102	Guangdong	Chaozhou	116.622603	23.65695	30
441900	20200102	Guangdong	Dongguan	113.751765	23.020536	539
440600	20200102	Guangdong	Foshan	113.121416	23.021548	562
440100	20200102	Guangdong	Guangzhou	113.264434	23.129162	3504
441600	20200102	Guangdong	Heyuan	114.700447	23.743538	9
441300	20200102	Guangdong	Huizhou	114.416196	23.111847	94
440700	20200102	Guangdong	Jiangmen	113.081901	22.578738	64
445200	20200102	Guangdong	Jieyang	116.372831	23.549993	74
440900	20200102	Guangdong	Maoming	110.925456	21.662999	29
441400	20200102	Guangdong	Meizhou	116.122238	24.288615	12
441800	20200102	Guangdong	Qingyuan	113.056031	23.681763	115
440500	20200102	Guangdong	Shantou	116.681972	23.354091	57
441500	20200102	Guangdong	Shanwei	115.375278	22.786211	12
440200	20200102	Guangdong	Shaoguan	113.597522	24.810403	106
440300	20200102	Guangdong	Shenzhen	114.057868	22.543099	2864
441700	20200102	Guangdong	Yangjiang	111.982232	21.857958	17
445300	20200102	Guangdong	Yunfu	112.044491	22.915094	33
440800	20200102	Guangdong	Zhanjiang	110.359377	21.270707	98
441200	20200102	Guangdong	Zhaoqing	112.465091	23.047191	46
442000	20200102	Guangdong	Zhongshan	113.392782	22.517645	170
440400	20200102	Guangdong	Zhuhai	113.576726	22.270715	338
451000	20200102	Guangxi	Baise	106.618201	23.902333	25
450500	20200102	Guangxi	Beihai	109.119927	21.481254	158
451400	20200102	Guangxi	Chongzuo	107.364711	22.376532	12
450600	20200102	Guangxi	Fangchenggang	108.353846	21.68686	36
450800	20200102	Guangxi	Guigang	109.598926	23.11153	28
450300	20200102	Guangxi	Guilin	110.290194	25.273566	311
451200	20200102	Guangxi	Hechi	108.085261	24.692931	32
451100	20200102	Guangxi	Hezhou	111.566694	24.403582	28
451300	20200102	Guangxi	Laibin	109.221465	23.750306	37
450200	20200102	Guangxi	Liuzhou	109.415953	24.325502	218
450100	20200102	Guangxi	NanNing	108.366543	22.817002	636
450700	20200102	Guangxi	Qinzhou	108.654146	21.979933	12
450400	20200102	Guangxi	Wuzhou	111.279115	23.476962	20
450900	20200102	Guangxi	Yulin	110.164756	22.636379	25
520400	20200102	Guizhou	Anshun	105.947593	26.253072	47
520500	20200102	Guizhou	Bijie	105.283992	27.302589	42
520100	20200102	Guizhou	Guiyang	106.630153	26.647661	812
520200	20200102	Guizhou	Liupanshui	104.830359	26.592666	58
522600	20200102	Guizhou	Qiandongnan Miao and Dong Autonomous Prefecture	107.982859	26.583442	191
522700	20200102	Guizhou	Qiannan Buyei and Miao Autonomous Prefecture	107.522097	26.254092	83
522300	20200102	Guizhou	Qianxinan Buyei and Miao Autonomous Prefecture	104.906396	25.087825	24
520600	20200102	Guizhou	Tongren	109.189598	27.731514	70
520300	20200102	Guizhou	Zunyi	106.927389	27.725654	274
460400	20200102	Hainan	Danzhou	109.580811	19.521134	21
460100	20200102	Hainan	Haikou	110.198293	20.044001	450
460200	20200102	Hainan	Sanya	109.511909	18.252847	306
130600	20200102	Hebei	Baoding	115.464806	38.873891	269
130900	20200102	Hebei	Cangzhou	116.838834	38.304477	136
130800	20200102	Hebei	Chengde	117.96241	40.954071	21
139001	20200102	Hebei	Dingzhou	114.990159	38.516174	44
130400	20200102	Hebei	Handan	114.538961	36.625657	367
131100	20200102	Hebei	Hengshui	115.670177	37.73892	63
131000	20200102	Hebei	Langfang	116.683752	39.538047	164
130300	20200102	Hebei	Qinhuangdao	119.600492	39.935385	67
130100	20200102	Hebei	Shijiazhuang	114.514859	38.042306	527
130200	20200102	Hebei	Tangshan	118.180193	39.630867	122
139002	20200102	Hebei	Xinji	115.218057	37.943315	16
130500	20200102	Hebei	Xingtai	114.504844	37.070589	194
130700	20200102	Hebei	Zhangjiakou	114.887543	40.824418	29
230100	20200102	Heilongjiang	Harbin	126.534967	45.803775	113
230800	20200102	Heilongjiang	Jiamusi	130.318917	46.799922	4
230200	20200102	Heilongjiang	Qiqihar	123.918186	47.354348	4
231200	20200102	Heilongjiang	Suihua	126.968887	46.653845	4
410500	20200102	Henan	Anyang	114.392392	36.097577	475
410600	20200102	Henan	Hebi	114.297272	35.747225	100
410800	20200102	Henan	Jiaozuo	113.241823	35.215892	321
410200	20200102	Henan	Kaifeng	114.307581	34.797239	442
410300	20200102	Henan	Luoyang	112.45404	34.619682	628
411100	20200102	Henan	Luohe	114.016539	33.581412	727
411300	20200102	Henan	Nanyang	112.528321	32.990833	2055
410400	20200102	Henan	Pingdingshan	113.192661	33.766169	602
410900	20200102	Henan	Puyang	115.029215	35.761829	248
411200	20200102	Henan	Sanmenxia	111.200135	34.772493	136
411400	20200102	Henan	Shangqiu	115.65637	34.414172	590
410700	20200102	Henan	Xinxiang	113.9268	35.303004	528
411500	20200102	Henan	Xinyang	114.091023	32.146983	6848
411000	20200102	Henan	Xuchang	113.85264	34.035506	538
410100	20200102	Henan	Zhengzhou	113.625368	34.746599	4175
411600	20200102	Henan	Zhoukou	114.696951	33.626149	1223
411700	20200102	Henan	Zhumadian	114.022298	33.011529	2992
419001	20200102	Henan	Jiyuan	112.602344	35.06903	34
420700	20200102	Hubei	Ezhou	114.894843	30.39194	95865
422800	20200102	Hubei	Enshi	109.488172	30.272156	6704
421100	20200102	Hubei	Huanggang	114.872316	30.453905	86024
420200	20200102	Hubei	Yellowstone	115.03852	30.199652	23695
420800	20200102	Hubei	Jingmen	112.199265	31.035423	11354
421000	20200102	Hubei	Jingzhou	112.239741	30.335165	22654
429005	20200102	Hubei	Qianjiang	112.900287	30.401947	3565
429021	20200102	Hubei	Shennongjia	110.675757	31.744897	391
420300	20200102	Hubei	Shiyan	110.79799	32.629397	4560
421300	20200102	Hubei	Suizhou	113.382458	31.690215	10028
429006	20200102	Hubei	Tianmen	113.166558	30.66372	6513
429004	20200102	Hubei	Xiantao	113.442973	30.328407	13443
421200	20200102	Hubei	Xianning	114.322492	29.841443	41561
420600	20200102	Hubei	Xiangyang	112.122414	32.008986	10090
420900	20200102	Hubei	Xiaogan	113.916902	30.924568	122902
420500	20200102	Hubei	Yichang	111.286471	30.691967	8578
430700	20200102	Hunan	Changde	111.698497	29.031673	531
431000	20200102	Hunan	Chenzhou	113.014717	25.770509	536
430400	20200102	Hunan	Hengyang	112.571997	26.89323	1128
431200	20200102	Hunan	Huaihua	109.998488	27.554978	183
431300	20200102	Hunan	Loudi	111.993497	27.700062	274
430500	20200102	Hunan	Shaoyang	111.467791	27.238892	300
430300	20200102	Hunan	Xiangtan	112.944049	27.829738	527
433100	20200102	Hunan	Xiangxi Tujia and Miao Autonomous Prefecture	109.739172	28.311947	104
430900	20200102	Hunan	Yiyang	112.35518	28.55386	165
431100	20200102	Hunan	Yongzhou	111.613445	26.420394	376
430600	20200102	Hunan	Yueyang	113.128958	29.357104	2683
430800	20200102	Hunan	Zhangjiajie	110.479191	29.117096	100
430100	20200102	Hunan	Changsha	112.938814	28.228209	7012
430200	20200102	Hunan	Zhuzhou	113.134002	27.82755	802
152900	20200102	Inner Mongolia	Alxa League	105.728969	38.851892	13
150800	20200102	Inner Mongolia	Bayannaoer	107.387657	40.743213	24
150200	20200102	Inner Mongolia	Baotou	109.840347	40.657449	50
150400	20200102	Inner Mongolia	Chifeng	118.886856	42.257817	12
150600	20200102	Inner Mongolia	Ordos	109.781327	39.608266	37
150100	20200102	Inner Mongolia	Hohhot	111.74918	40.842585	205
150700	20200102	Inner Mongolia	Hulunbeir	119.765744	49.211574	4
150500	20200102	Inner Mongolia	Tongliao	122.243444	43.65289	8
150300	20200102	Inner Mongolia	Wuhai	106.794249	39.655388	35
150900	20200102	Inner Mongolia	Wulanchabu	113.132585	40.994785	8
152500	20200102	Inner Mongolia	Xilingol League	116.048222	43.933454	21
320400	20200102	Jiangsu	Changzhou	119.973987	31.810689	350
320800	20200102	Jiangsu	Huaian	119.015285	33.610353	191
320700	20200102	Jiangsu	Lianyungang	119.221611	34.596653	50
320100	20200102	Jiangsu	Nanjing	118.796877	32.060255	2165
320600	20200102	Jiangsu	Nantong	120.894291	31.980171	477
320500	20200102	Jiangsu	Suzhou	120.585315	31.298886	1414
321200	20200102	Jiangsu	Taizhou	119.923116	32.455778	194
320200	20200102	Jiangsu	Wuxi	120.31191	31.491169	671
321300	20200102	Jiangsu	Suqian	118.275198	33.963232	121
320300	20200102	Jiangsu	Xuzhou	117.284124	34.205768	298
320900	20200102	Jiangsu	Yancheng	120.163561	33.347382	229
321000	20200102	Jiangsu	Yangzhou	119.412966	32.39421	297
321100	20200102	Jiangsu	Zhenjiang	119.425836	32.187849	293
361000	20200102	Jiangxi	Fuzhou	116.358181	27.949217	407
360700	20200102	Jiangxi	Ganzhou	114.935029	25.831829	339
360800	20200102	Jiangxi	Ji'an	114.992509	27.113443	493
360200	20200102	Jiangxi	Jingdezhen	117.178419	29.268835	285
360400	20200102	Jiangxi	Jiujiang	116.00193	29.705077	1411
360100	20200102	Jiangxi	Nanchang	115.858197	28.682892	3281
360300	20200102	Jiangxi	Pingxiang	113.854556	27.622768	136
361100	20200102	Jiangxi	Shangrao	117.943433	28.454863	547
360500	20200102	Jiangxi	Xinyu	114.917346	27.817808	97
360900	20200102	Jiangxi	Yichun	114.416778	27.815619	441
360600	20200102	Jiangxi	Yingtan	117.069202	28.260189	144
220800	20200102	Jilin	Baicheng	122.839024	45.619641	4
220600	20200102	Jilin	Baishan	126.423587	41.939994	4
220200	20200102	Jilin	Jilin	126.549576	43.837883	25
220400	20200102	Jilin	Liaoyuan	125.143532	42.887918	8
220300	20200102	Jilin	Siping	124.350398	43.166419	9
220700	20200102	Jilin	Songyuan	124.825117	45.141789	4
220500	20200102	Jilin	Tonghua	125.939697	41.728401	21
222400	20200102	Jilin	Yanbian	129.508946	42.891253	8
220100	20200102	Jilin	Changchun	125.323544	43.817071	253
210300	20200102	Liaoning	Anshan	122.994329	41.108647	33
210500	20200102	Liaoning	Benxi	123.766485	41.294175	9
211300	20200102	Liaoning	Chaoyang	120.450372	41.573734	29
210200	20200102	Liaoning	Dalian	121.614682	38.914003	585
210600	20200102	Liaoning	Dandong	124.354706	40.000499	32
210400	20200102	Liaoning	Fushun	123.957208	41.880872	16
210900	20200102	Liaoning	Fuxin	121.670323	42.021619	20
211400	20200102	Liaoning	Huludao	120.836932	40.711052	28
210700	20200102	Liaoning	Jinzhou	121.127003	41.095119	71
211000	20200102	Liaoning	Liaoyang	123.236944	41.267244	16
211100	20200102	Liaoning	Panjin	122.070714	41.119997	21
210100	20200102	Liaoning	Shenyang	123.431474	41.805698	402
211200	20200102	Liaoning	Tieling	123.726166	42.223769	20
210800	20200102	Liaoning	Yingkou	122.235417	40.667012	20
640200	20200102	Ningxia	Shizuishan	106.383303	38.983236	21
640300	20200102	Ningxia	Wuzhong	106.198393	37.99746	42
640100	20200102	Ningxia	Yinchuan	106.230909	38.487193	239
640500	20200102	Ningxia	Zhongwei	105.196902	37.499972	8
632200	20200102	Qinghai	Haibei	100.900997	36.954413	4
630200	20200102	Qinghai	Haidong	102.104287	36.502039	38
632500	20200102	Qinghai	Hainan	100.620373	36.286437	4
630100	20200102	Qinghai	Xining	101.778228	36.617144	183
610900	20200102	Shaanxi	Ankang	109.029022	32.684714	127
610300	20200102	Shaanxi	Baoji	107.237974	34.361979	62
610700	20200102	Shaanxi	Hanzhong	107.023323	33.06748	56
611000	20200102	Shaanxi	Shangluo	109.940477	33.870422	33
610200	20200102	Shaanxi	Tongchuan	108.945233	34.896756	4
610500	20200102	Shaanxi	Weinan	109.509786	34.499995	85
610100	20200102	Shaanxi	Xi'an	108.940174	34.341568	1306
610400	20200102	Shaanxi	Xianyang	108.708991	34.329605	283
610600	20200102	Shaanxi	Yan'an	109.489727	36.585455	101
610800	20200102	Shaanxi	Yulin	109.734589	38.28539	25
371600	20200102	Shandong	Binzhou	117.970703	37.38199	16
371400	20200102	Shandong	Dezhou	116.357464	37.434092	121
370500	20200102	Shandong	Dongying	118.674767	37.434751	44
371700	20200102	Shandong	Heze	115.480656	35.23375	135
370100	20200102	Shandong	Jinan	117.119999	36.651216	485
370800	20200102	Shandong	Jining	116.587098	35.414921	110
371200	20200102	Shandong	Laiwu	117.676723	36.213813	33
371500	20200102	Shandong	Liaocheng	115.985371	36.456703	52
371300	20200102	Shandong	Linyi	118.356448	35.104672	146
370200	20200102	Shandong	Qingdao	120.382639	36.067082	875
371100	20200102	Shandong	Rizhao	119.526888	35.416377	82
370900	20200102	Shandong	Tai'an	117.087614	36.200252	95
371000	20200102	Shandong	Weihai	122.120419	37.513068	34
370700	20200102	Shandong	Weifang	119.161755	36.706774	138
370600	20200102	Shandong	Yantai	121.447935	37.463822	238
370400	20200102	Shandong	Zaozhuang	117.323725	34.810487	67
370300	20200102	Shandong	Zibo	118.054927	36.813487	127
310000	20200102	Shanghai	Shanghai	121.473701	31.230416	4379
140200	20200102	Shanxi	Datong	113.300129	40.076762	168
140500	20200102	Shanxi	Jincheng	112.851831	35.490701	62
140700	20200102	Shanxi	Jinzhong	112.752694	37.687024	82
141000	20200102	Shanxi	Linfen	111.518976	36.088005	129
141100	20200102	Shanxi	Luliang	111.144319	37.518314	33
140600	20200102	Shanxi	Shuozhou	112.432825	39.331595	16
140100	20200102	Shanxi	Taiyuan	112.548879	37.87059	291
140900	20200102	Shanxi	Xinzhou	112.734174	38.416663	28
140300	20200102	Shanxi	Yangquan	113.580519	37.856971	59
140800	20200102	Shanxi	Yuncheng	111.007528	35.026412	79
140400	20200102	Shanxi	Changzhi	113.116255	36.195386	93
511900	20200102	Sichuan	Bazhong	106.747477	31.867903	30
510100	20200102	Sichuan	Chengdu	104.066541	30.572269	1254
511700	20200102	Sichuan	Dazhou	107.468023	31.209571	117
510600	20200102	Sichuan	Deyang	104.397894	31.126855	108
511600	20200102	Sichuan	Guang'an	106.633212	30.455961	85
510800	20200102	Sichuan	Guangyuan	105.843357	32.435435	17
511100	20200102	Sichuan	Leshan	103.765568	29.552106	45
513400	20200102	Sichuan	Liangshan	102.267335	27.88161	25
510500	20200102	Sichuan	Luzhou	105.442258	28.871811	76
511400	20200102	Sichuan	Meishan	103.848538	30.075439	34
510700	20200102	Sichuan	Mianyang	104.679114	31.46745	223
511300	20200102	Sichuan	Nanchong	106.110698	30.837793	117
511000	20200102	Sichuan	Neijiang	105.058433	29.580228	29
510900	20200102	Sichuan	Suining	105.592898	30.532847	85
511800	20200102	Sichuan	Ya'an	103.013261	29.980537	12
511500	20200102	Sichuan	Yibin	104.643215	28.751768	110
512000	20200102	Sichuan	Ziyang	104.627636	30.128901	34
510300	20200102	Sichuan	Zigong	104.778442	29.33903	28
120000	20200102	Tianjin	Tianjin	117.200983	39.084158	784
540100	20200102	Tibet	Lhasa	91.140856	29.645554	37
652900	20200102	Xinjiang	Aksu	80.260605	41.168779	8
654300	20200102	Xinjiang	Altay	88.141253	47.844924	4
652800	20200102	Xinjiang	Bayingolin	86.145298	41.764115	12
652300	20200102	Xinjiang	Changji	87.308224	44.011182	20
653200	20200102	Xinjiang	Hotan	79.922211	37.114157	8
659001	20200102	Xinjiang	Shihezi	86.08046	44.305428	17
650400	20200102	Xinjiang	Turpan	89.189651	42.951382	12
650100	20200102	Xinjiang	Urumqi	87.616848	43.825592	283
532300	20200102	Yunnan	Chuxiong	101.528068	25.045532	12
532900	20200102	Yunnan	Dali	100.267638	25.606486	57
532500	20200102	Yunnan	Honghe	103.374799	23.36313	29
530100	20200102	Yunnan	Kunming	102.832891	24.880095	621
530800	20200102	Yunnan	Pu'er	100.966512	22.825065	8
530300	20200102	Yunnan	Qujing	103.796167	25.489999	61
532600	20200102	Yunnan	Wenshan	104.216248	23.400733	16
532800	20200102	Yunnan	Xishuangbanna	100.797777	22.007351	4
530400	20200102	Yunnan	Yuxi	102.546543	24.352036	20
530600	20200102	Yunnan	Zhaotong	103.717465	27.338257	34
330100	20200102	Zhejiang	Hangzhou	120.15507	30.274084	1363
330500	20200102	Zhejiang	Huzhou	120.086823	30.894348	182
330400	20200102	Zhejiang	Jiaxing	120.755486	30.746129	202
330700	20200102	Zhejiang	Jinhua	119.647444	29.079059	248
331100	20200102	Zhejiang	Lishui	119.922796	28.46763	75
330200	20200102	Zhejiang	Ningbo	121.550357	29.874556	443
330800	20200102	Zhejiang	Quzhou	118.859457	28.970079	136
330600	20200102	Zhejiang	Shaoxing	120.580232	30.029752	189
331000	20200102	Zhejiang	Taizhou	121.420757	28.656386	136
330300	20200102	Zhejiang	Wenzhou	120.699366	27.994267	349
330900	20200102	Zhejiang	Zhoushan	122.207215	29.985295	28
340800	20200103	Anhui	Anqing	117.063754	30.543494	1237
340300	20200103	Anhui	Bengbu	117.389719	32.916287	256
341600	20200103	Anhui	Bozhou	115.778676	33.844582	274
341700	20200103	Anhui	Chizhou	117.491568	30.6648	188
341100	20200103	Anhui	Chuzhou	118.317106	32.301556	313
341200	20200103	Anhui	Fuyang	115.814204	32.890124	933
340100	20200103	Anhui	Hefei	117.227239	31.820586	3051
340600	20200103	Anhui	Huaibei	116.798265	33.955844	110
340400	20200103	Anhui	Huainan	116.999932	32.625478	167
341000	20200103	Anhui	Huangshan	118.337481	29.714655	182
341500	20200103	Anhui	Lu'an	116.521854	31.733699	913
340500	20200103	Anhui	Maanshan	118.506759	31.670452	155
340700	20200103	Anhui	Tongling	117.812079	30.945429	142
340200	20200103	Anhui	Wuhu	118.432941	31.352859	390
341300	20200103	Anhui	Suzhou	116.964356	33.646373	190
341800	20200103	Anhui	Xuancheng	118.758816	30.940718	215
110000	20200103	Beijing	Beijing	116.407526	39.90403	4781
500000	20200103	Chongqing	Chongqing	106.551556	29.563009	3206
350100	20200103	Fujian	Fuzhou	119.296494	26.074507	524
350800	20200103	Fujian	Longyan	117.017536	25.075123	38
350700	20200103	Fujian	Nanping	118.177708	26.641768	88
350900	20200103	Fujian	Ningde	119.547932	26.665617	108
350300	20200103	Fujian	Putian	119.007777	25.454084	93
350500	20200103	Fujian	Quanzhou	118.675675	24.874132	230
350400	20200103	Fujian	Sanming	117.638678	26.263406	176
350200	20200103	Fujian	Xiamen	118.089425	24.479833	767
350600	20200103	Fujian	Zhangzhou	117.647481	24.512948	101
620400	20200103	Gansu	Baiyin	104.138559	36.544756	16
621100	20200103	Gansu	Dingxi	104.626282	35.580662	20
623000	20200103	Gansu	Gannan	102.911027	34.983385	4
620200	20200103	Gansu	Jiayuguan	98.289152	39.77313	8
620100	20200103	Gansu	Lan'Zhou	103.834303	36.061089	315
622900	20200103	Gansu	Linxia	103.210538	35.601182	8
621200	20200103	Gansu	Longnan	104.921841	33.400684	9
620800	20200103	Gansu	Pingliang	106.66524	35.543051	12
621000	20200103	Gansu	Qingyang	107.643631	35.709077	8
620500	20200103	Gansu	Tianshui	105.724947	34.580863	47
620600	20200103	Gansu	Wuwei	102.638011	37.928264	17
620700	20200103	Gansu	Zhangye	100.449818	38.925875	41
445100	20200103	Guangdong	Chaozhou	116.622603	23.65695	12
441900	20200103	Guangdong	Dongguan	113.751765	23.020536	602
440600	20200103	Guangdong	Foshan	113.121416	23.021548	593
440100	20200103	Guangdong	Guangzhou	113.264434	23.129162	3554
441600	20200103	Guangdong	Heyuan	114.700447	23.743538	8
441300	20200103	Guangdong	Huizhou	114.416196	23.111847	108
440700	20200103	Guangdong	Jiangmen	113.081901	22.578738	50
445200	20200103	Guangdong	Jieyang	116.372831	23.549993	4
440900	20200103	Guangdong	Maoming	110.925456	21.662999	8
441400	20200103	Guangdong	Meizhou	116.122238	24.288615	17
441800	20200103	Guangdong	Qingyuan	113.056031	23.681763	122
440500	20200103	Guangdong	Shantou	116.681972	23.354091	8
441500	20200103	Guangdong	Shanwei	115.375278	22.786211	26
440200	20200103	Guangdong	Shaoguan	113.597522	24.810403	126
440300	20200103	Guangdong	Shenzhen	114.057868	22.543099	2544
441700	20200103	Guangdong	Yangjiang	111.982232	21.857958	13
445300	20200103	Guangdong	Yunfu	112.044491	22.915094	8
440800	20200103	Guangdong	Zhanjiang	110.359377	21.270707	121
441200	20200103	Guangdong	Zhaoqing	112.465091	23.047191	34
442000	20200103	Guangdong	Zhongshan	113.392782	22.517645	201
440400	20200103	Guangdong	Zhuhai	113.576726	22.270715	375
451000	20200103	Guangxi	Baise	106.618201	23.902333	4
450500	20200103	Guangxi	Beihai	109.119927	21.481254	305
451400	20200103	Guangxi	Chongzuo	107.364711	22.376532	4
450600	20200103	Guangxi	Fangchenggang	108.353846	21.68686	24
450800	20200103	Guangxi	Guigang	109.598926	23.11153	25
450300	20200103	Guangxi	Guilin	110.290194	25.273566	322
451200	20200103	Guangxi	Hechi	108.085261	24.692931	26
451100	20200103	Guangxi	Hezhou	111.566694	24.403582	20
451300	20200103	Guangxi	Laibin	109.221465	23.750306	24
450200	20200103	Guangxi	Liuzhou	109.415953	24.325502	130
450100	20200103	Guangxi	NanNing	108.366543	22.817002	525
450700	20200103	Guangxi	Qinzhou	108.654146	21.979933	50
450400	20200103	Guangxi	Wuzhou	111.279115	23.476962	29
450900	20200103	Guangxi	Yulin	110.164756	22.636379	12
520400	20200103	Guizhou	Anshun	105.947593	26.253072	50
520500	20200103	Guizhou	Bijie	105.283992	27.302589	157
520100	20200103	Guizhou	Guiyang	106.630153	26.647661	819
520200	20200103	Guizhou	Liupanshui	104.830359	26.592666	41
522600	20200103	Guizhou	Qiandongnan Miao and Dong Autonomous Prefecture	107.982859	26.583442	128
522700	20200103	Guizhou	Qiannan Buyei and Miao Autonomous Prefecture	107.522097	26.254092	81
522300	20200103	Guizhou	Qianxinan Buyei and Miao Autonomous Prefecture	104.906396	25.087825	97
520600	20200103	Guizhou	Tongren	109.189598	27.731514	67
520300	20200103	Guizhou	Zunyi	106.927389	27.725654	375
460400	20200103	Hainan	Danzhou	109.580811	19.521134	25
460100	20200103	Hainan	Haikou	110.198293	20.044001	329
460200	20200103	Hainan	Sanya	109.511909	18.252847	168
130600	20200103	Hebei	Baoding	115.464806	38.873891	250
130900	20200103	Hebei	Cangzhou	116.838834	38.304477	144
130800	20200103	Hebei	Chengde	117.96241	40.954071	20
139001	20200103	Hebei	Dingzhou	114.990159	38.516174	34
130400	20200103	Hebei	Handan	114.538961	36.625657	430
131100	20200103	Hebei	Hengshui	115.670177	37.73892	55
131000	20200103	Hebei	Langfang	116.683752	39.538047	179
130300	20200103	Hebei	Qinhuangdao	119.600492	39.935385	54
130100	20200103	Hebei	Shijiazhuang	114.514859	38.042306	536
130200	20200103	Hebei	Tangshan	118.180193	39.630867	139
139002	20200103	Hebei	Xinji	115.218057	37.943315	29
130500	20200103	Hebei	Xingtai	114.504844	37.070589	168
130700	20200103	Hebei	Zhangjiakou	114.887543	40.824418	8
230600	20200103	Heilongjiang	Daqing	125.103784	46.589309	47
230100	20200103	Heilongjiang	Harbin	126.534967	45.803775	115
230300	20200103	Heilongjiang	Jixi	130.969333	45.295075	4
231000	20200103	Heilongjiang	Mudanjiang	129.633168	44.551653	4
230900	20200103	Heilongjiang	Qitaihe	131.003138	45.771726	4
230200	20200103	Heilongjiang	Qiqihar	123.918186	47.354348	4
231200	20200103	Heilongjiang	Suihua	126.968887	46.653845	26
410500	20200103	Henan	Anyang	114.392392	36.097577	370
410600	20200103	Henan	Hebi	114.297272	35.747225	119
410800	20200103	Henan	Jiaozuo	113.241823	35.215892	266
410200	20200103	Henan	Kaifeng	114.307581	34.797239	310
410300	20200103	Henan	Luoyang	112.45404	34.619682	611
411100	20200103	Henan	Luohe	114.016539	33.581412	874
411300	20200103	Henan	Nanyang	112.528321	32.990833	1868
410400	20200103	Henan	Pingdingshan	113.192661	33.766169	444
410900	20200103	Henan	Puyang	115.029215	35.761829	177
411200	20200103	Henan	Sanmenxia	111.200135	34.772493	45
411400	20200103	Henan	Shangqiu	115.65637	34.414172	678
410700	20200103	Henan	Xinxiang	113.9268	35.303004	622
411500	20200103	Henan	Xinyang	114.091023	32.146983	8206
411000	20200103	Henan	Xuchang	113.85264	34.035506	568
410100	20200103	Henan	Zhengzhou	113.625368	34.746599	4374
411600	20200103	Henan	Zhoukou	114.696951	33.626149	1108
411700	20200103	Henan	Zhumadian	114.022298	33.011529	3018
419001	20200103	Henan	Jiyuan	112.602344	35.06903	30
420700	20200103	Hubei	Ezhou	114.894843	30.39194	109411
422800	20200103	Hubei	Enshi	109.488172	30.272156	7582
421100	20200103	Hubei	Huanggang	114.872316	30.453905	90289
420200	20200103	Hubei	Yellowstone	115.03852	30.199652	25907
420800	20200103	Hubei	Jingmen	112.199265	31.035423	14112
421000	20200103	Hubei	Jingzhou	112.239741	30.335165	23869
429005	20200103	Hubei	Qianjiang	112.900287	30.401947	4110
429021	20200103	Hubei	Shennongjia	110.675757	31.744897	386
420300	20200103	Hubei	Shiyan	110.79799	32.629397	5099
421300	20200103	Hubei	Suizhou	113.382458	31.690215	11398
429006	20200103	Hubei	Tianmen	113.166558	30.66372	6756
429004	20200103	Hubei	Xiantao	113.442973	30.328407	14417
421200	20200103	Hubei	Xianning	114.322492	29.841443	46968
420600	20200103	Hubei	Xiangyang	112.122414	32.008986	11670
420900	20200103	Hubei	Xiaogan	113.916902	30.924568	135657
420500	20200103	Hubei	Yichang	111.286471	30.691967	9814
430700	20200103	Hunan	Changde	111.698497	29.031673	569
431000	20200103	Hunan	Chenzhou	113.014717	25.770509	495
430400	20200103	Hunan	Hengyang	112.571997	26.89323	1062
431200	20200103	Hunan	Huaihua	109.998488	27.554978	247
431300	20200103	Hunan	Loudi	111.993497	27.700062	369
430500	20200103	Hunan	Shaoyang	111.467791	27.238892	244
430300	20200103	Hunan	Xiangtan	112.944049	27.829738	445
433100	20200103	Hunan	Xiangxi Tujia and Miao Autonomous Prefecture	109.739172	28.311947	163
430900	20200103	Hunan	Yiyang	112.35518	28.55386	201
431100	20200103	Hunan	Yongzhou	111.613445	26.420394	471
430600	20200103	Hunan	Yueyang	113.128958	29.357104	2508
430800	20200103	Hunan	Zhangjiajie	110.479191	29.117096	110
430100	20200103	Hunan	Changsha	112.938814	28.228209	8570
430200	20200103	Hunan	Zhuzhou	113.134002	27.82755	742
152900	20200103	Inner Mongolia	Alxa League	105.728969	38.851892	21
150200	20200103	Inner Mongolia	Baotou	109.840347	40.657449	16
150400	20200103	Inner Mongolia	Chifeng	118.886856	42.257817	16
150600	20200103	Inner Mongolia	Ordos	109.781327	39.608266	20
150100	20200103	Inner Mongolia	Hohhot	111.74918	40.842585	202
150700	20200103	Inner Mongolia	Hulunbeir	119.765744	49.211574	13
150500	20200103	Inner Mongolia	Tongliao	122.243444	43.65289	17
150300	20200103	Inner Mongolia	Wuhai	106.794249	39.655388	25
150900	20200103	Inner Mongolia	Wulanchabu	113.132585	40.994785	16
152500	20200103	Inner Mongolia	Xilingol League	116.048222	43.933454	30
152200	20200103	Inner Mongolia	Xing'an League	122.067042	46.077561	56
320400	20200103	Jiangsu	Changzhou	119.973987	31.810689	362
320800	20200103	Jiangsu	Huaian	119.015285	33.610353	174
320700	20200103	Jiangsu	Lianyungang	119.221611	34.596653	42
320100	20200103	Jiangsu	Nanjing	118.796877	32.060255	2132
320600	20200103	Jiangsu	Nantong	120.894291	31.980171	501
320500	20200103	Jiangsu	Suzhou	120.585315	31.298886	1587
321200	20200103	Jiangsu	Taizhou	119.923116	32.455778	265
320200	20200103	Jiangsu	Wuxi	120.31191	31.491169	753
321300	20200103	Jiangsu	Suqian	118.275198	33.963232	126
320300	20200103	Jiangsu	Xuzhou	117.284124	34.205768	362
320900	20200103	Jiangsu	Yancheng	120.163561	33.347382	162
321000	20200103	Jiangsu	Yangzhou	119.412966	32.39421	410
321100	20200103	Jiangsu	Zhenjiang	119.425836	32.187849	285
361000	20200103	Jiangxi	Fuzhou	116.358181	27.949217	355
360700	20200103	Jiangxi	Ganzhou	114.935029	25.831829	392
360800	20200103	Jiangxi	Ji'an	114.992509	27.113443	286
360200	20200103	Jiangxi	Jingdezhen	117.178419	29.268835	311
360400	20200103	Jiangxi	Jiujiang	116.00193	29.705077	1724
360100	20200103	Jiangxi	Nanchang	115.858197	28.682892	2469
360300	20200103	Jiangxi	Pingxiang	113.854556	27.622768	124
361100	20200103	Jiangxi	Shangrao	117.943433	28.454863	532
360500	20200103	Jiangxi	Xinyu	114.917346	27.817808	147
360900	20200103	Jiangxi	Yichun	114.416778	27.815619	397
360600	20200103	Jiangxi	Yingtan	117.069202	28.260189	133
220800	20200103	Jilin	Baicheng	122.839024	45.619641	17
220200	20200103	Jilin	Jilin	126.549576	43.837883	61
220400	20200103	Jilin	Liaoyuan	125.143532	42.887918	4
220300	20200103	Jilin	Siping	124.350398	43.166419	4
220700	20200103	Jilin	Songyuan	124.825117	45.141789	16
220500	20200103	Jilin	Tonghua	125.939697	41.728401	30
222400	20200103	Jilin	Yanbian	129.508946	42.891253	9
220100	20200103	Jilin	Changchun	125.323544	43.817071	217
210300	20200103	Liaoning	Anshan	122.994329	41.108647	28
210500	20200103	Liaoning	Benxi	123.766485	41.294175	21
211300	20200103	Liaoning	Chaoyang	120.450372	41.573734	16
210200	20200103	Liaoning	Dalian	121.614682	38.914003	708
210600	20200103	Liaoning	Dandong	124.354706	40.000499	47
210400	20200103	Liaoning	Fushun	123.957208	41.880872	20
210900	20200103	Liaoning	Fuxin	121.670323	42.021619	9
211400	20200103	Liaoning	Huludao	120.836932	40.711052	30
211000	20200103	Liaoning	Liaoyang	123.236944	41.267244	34
211100	20200103	Liaoning	Panjin	122.070714	41.119997	26
210100	20200103	Liaoning	Shenyang	123.431474	41.805698	330
211200	20200103	Liaoning	Tieling	123.726166	42.223769	5
210800	20200103	Liaoning	Yingkou	122.235417	40.667012	16
640200	20200103	Ningxia	Shizuishan	106.383303	38.983236	8
640100	20200103	Ningxia	Yinchuan	106.230909	38.487193	113
630200	20200103	Qinghai	Haidong	102.104287	36.502039	60
632800	20200103	Qinghai	Haixi	97.369751	37.377139	9
630100	20200103	Qinghai	Xining	101.778228	36.617144	213
610900	20200103	Shaanxi	Ankang	109.029022	32.684714	79
610300	20200103	Shaanxi	Baoji	107.237974	34.361979	96
610700	20200103	Shaanxi	Hanzhong	107.023323	33.06748	72
611000	20200103	Shaanxi	Shangluo	109.940477	33.870422	54
610500	20200103	Shaanxi	Weinan	109.509786	34.499995	62
610100	20200103	Shaanxi	Xi'an	108.940174	34.341568	1447
610400	20200103	Shaanxi	Xianyang	108.708991	34.329605	288
610600	20200103	Shaanxi	Yan'an	109.489727	36.585455	4
610800	20200103	Shaanxi	Yulin	109.734589	38.28539	16
371600	20200103	Shandong	Binzhou	117.970703	37.38199	20
371400	20200103	Shandong	Dezhou	116.357464	37.434092	98
370500	20200103	Shandong	Dongying	118.674767	37.434751	170
371700	20200103	Shandong	Heze	115.480656	35.23375	118
370100	20200103	Shandong	Jinan	117.119999	36.651216	654
370800	20200103	Shandong	Jining	116.587098	35.414921	146
371200	20200103	Shandong	Laiwu	117.676723	36.213813	45
371500	20200103	Shandong	Liaocheng	115.985371	36.456703	17
371300	20200103	Shandong	Linyi	118.356448	35.104672	122
370200	20200103	Shandong	Qingdao	120.382639	36.067082	694
371100	20200103	Shandong	Rizhao	119.526888	35.416377	93
370900	20200103	Shandong	Tai'an	117.087614	36.200252	143
371000	20200103	Shandong	Weihai	122.120419	37.513068	38
370700	20200103	Shandong	Weifang	119.161755	36.706774	144
370600	20200103	Shandong	Yantai	121.447935	37.463822	115
370400	20200103	Shandong	Zaozhuang	117.323725	34.810487	80
370300	20200103	Shandong	Zibo	118.054927	36.813487	196
310000	20200103	Shanghai	Shanghai	121.473701	31.230416	4716
140200	20200103	Shanxi	Datong	113.300129	40.076762	142
140500	20200103	Shanxi	Jincheng	112.851831	35.490701	30
140700	20200103	Shanxi	Jinzhong	112.752694	37.687024	72
141000	20200103	Shanxi	Linfen	111.518976	36.088005	100
141100	20200103	Shanxi	Luliang	111.144319	37.518314	21
140600	20200103	Shanxi	Shuozhou	112.432825	39.331595	46
140100	20200103	Shanxi	Taiyuan	112.548879	37.87059	365
140900	20200103	Shanxi	Xinzhou	112.734174	38.416663	25
140300	20200103	Shanxi	Yangquan	113.580519	37.856971	67
140800	20200103	Shanxi	Yuncheng	111.007528	35.026412	153
140400	20200103	Shanxi	Changzhi	113.116255	36.195386	99
511900	20200103	Sichuan	Bazhong	106.747477	31.867903	20
510100	20200103	Sichuan	Chengdu	104.066541	30.572269	1198
511700	20200103	Sichuan	Dazhou	107.468023	31.209571	106
510600	20200103	Sichuan	Deyang	104.397894	31.126855	55
511600	20200103	Sichuan	Guang'an	106.633212	30.455961	106
510800	20200103	Sichuan	Guangyuan	105.843357	32.435435	29
511100	20200103	Sichuan	Leshan	103.765568	29.552106	61
513400	20200103	Sichuan	Liangshan	102.267335	27.88161	8
510500	20200103	Sichuan	Luzhou	105.442258	28.871811	32
511400	20200103	Sichuan	Meishan	103.848538	30.075439	43
510700	20200103	Sichuan	Mianyang	104.679114	31.46745	129
511300	20200103	Sichuan	Nanchong	106.110698	30.837793	126
511000	20200103	Sichuan	Neijiang	105.058433	29.580228	32
510400	20200103	Sichuan	Panzhihua	101.718637	26.582347	26
510900	20200103	Sichuan	Suining	105.592898	30.532847	81
511800	20200103	Sichuan	Ya'an	103.013261	29.980537	4
511500	20200103	Sichuan	Yibin	104.643215	28.751768	73
512000	20200103	Sichuan	Ziyang	104.627636	30.128901	12
510300	20200103	Sichuan	Zigong	104.778442	29.33903	4
120000	20200103	Tianjin	Tianjin	117.200983	39.084158	857
540100	20200103	Tibet	Lhasa	91.140856	29.645554	41
540200	20200103	Tibet	Shigatse	88.880583	29.266869	4
540500	20200103	Tibet	Shannan	91.773134	29.237137	8
652900	20200103	Xinjiang	Aksu	80.260605	41.168779	25
654300	20200103	Xinjiang	Altay	88.141253	47.844924	4
652800	20200103	Xinjiang	Bayingolin	86.145298	41.764115	113
652300	20200103	Xinjiang	Changji	87.308224	44.011182	29
650500	20200103	Xinjiang	Hami	93.514916	42.818501	4
653200	20200103	Xinjiang	Hotan	79.922211	37.114157	4
653100	20200103	Xinjiang	Kashgar	75.989755	39.4704	4
650200	20200103	Xinjiang	Karamay	84.889207	45.579888	4
659001	20200103	Xinjiang	Shihezi	86.08046	44.305428	4
654200	20200103	Xinjiang	Tacheng	82.980316	46.745364	4
650100	20200103	Xinjiang	Urumqi	87.616848	43.825592	362
659004	20200103	Xinjiang	Wujiaqu	87.54324	44.166756	4
654000	20200103	Xinjiang	Ili	81.324136	43.916823	8
532300	20200103	Yunnan	Chuxiong	101.528068	25.045532	12
532900	20200103	Yunnan	Dali	100.267638	25.606486	55
533100	20200103	Yunnan	Dehong	98.584895	24.433353	4
532500	20200103	Yunnan	Honghe	103.374799	23.36313	16
530100	20200103	Yunnan	Kunming	102.832891	24.880095	579
530700	20200103	Yunnan	Lijiang	100.22775	26.855047	4
530800	20200103	Yunnan	Pu'er	100.966512	22.825065	9
530300	20200103	Yunnan	Qujing	103.796167	25.489999	75
532600	20200103	Yunnan	Wenshan	104.216248	23.400733	12
532800	20200103	Yunnan	Xishuangbanna	100.797777	22.007351	13
530400	20200103	Yunnan	Yuxi	102.546543	24.352036	16
530600	20200103	Yunnan	Zhaotong	103.717465	27.338257	39
330100	20200103	Zhejiang	Hangzhou	120.15507	30.274084	1743
330500	20200103	Zhejiang	Huzhou	120.086823	30.894348	311
330400	20200103	Zhejiang	Jiaxing	120.755486	30.746129	238
330700	20200103	Zhejiang	Jinhua	119.647444	29.079059	283
331100	20200103	Zhejiang	Lishui	119.922796	28.46763	59
330200	20200103	Zhejiang	Ningbo	121.550357	29.874556	311
330800	20200103	Zhejiang	Quzhou	118.859457	28.970079	74
330600	20200103	Zhejiang	Shaoxing	120.580232	30.029752	214
331000	20200103	Zhejiang	Taizhou	121.420757	28.656386	191
330300	20200103	Zhejiang	Wenzhou	120.699366	27.994267	288
330900	20200103	Zhejiang	Zhoushan	122.207215	29.985295	73
340800	20200104	Anhui	Anqing	117.063754	30.543494	1404
340300	20200104	Anhui	Bengbu	117.389719	32.916287	243
341600	20200104	Anhui	Bozhou	115.778676	33.844582	233
341700	20200104	Anhui	Chizhou	117.491568	30.6648	168
341100	20200104	Anhui	Chuzhou	118.317106	32.301556	336
341200	20200104	Anhui	Fuyang	115.814204	32.890124	795
340100	20200104	Anhui	Hefei	117.227239	31.820586	2461
340600	20200104	Anhui	Huaibei	116.798265	33.955844	90
340400	20200104	Anhui	Huainan	116.999932	32.625478	181
341000	20200104	Anhui	Huangshan	118.337481	29.714655	189
341500	20200104	Anhui	Lu'an	116.521854	31.733699	1034
340500	20200104	Anhui	Maanshan	118.506759	31.670452	236
340700	20200104	Anhui	Tongling	117.812079	30.945429	168
340200	20200104	Anhui	Wuhu	118.432941	31.352859	491
341300	20200104	Anhui	Suzhou	116.964356	33.646373	163
341800	20200104	Anhui	Xuancheng	118.758816	30.940718	124
110000	20200104	Beijing	Beijing	116.407526	39.90403	4815
500000	20200104	Chongqing	Chongqing	106.551556	29.563009	3458
350100	20200104	Fujian	Fuzhou	119.296494	26.074507	601
350800	20200104	Fujian	Longyan	117.017536	25.075123	85
350700	20200104	Fujian	Nanping	118.177708	26.641768	159
350900	20200104	Fujian	Ningde	119.547932	26.665617	162
350300	20200104	Fujian	Putian	119.007777	25.454084	161
350500	20200104	Fujian	Quanzhou	118.675675	24.874132	394
350400	20200104	Fujian	Sanming	117.638678	26.263406	134
350200	20200104	Fujian	Xiamen	118.089425	24.479833	868
350600	20200104	Fujian	Zhangzhou	117.647481	24.512948	123
620400	20200104	Gansu	Baiyin	104.138559	36.544756	30
621100	20200104	Gansu	Dingxi	104.626282	35.580662	55
623000	20200104	Gansu	Gannan	102.911027	34.983385	4
620300	20200104	Gansu	Jinchang	102.188043	38.520089	8
620900	20200104	Gansu	Jiuquan	98.494483	39.73241	4
620100	20200104	Gansu	Lan'Zhou	103.834303	36.061089	633
622900	20200104	Gansu	Linxia	103.210538	35.601182	16
621200	20200104	Gansu	Longnan	104.921841	33.400684	20
620800	20200104	Gansu	Pingliang	106.66524	35.543051	29
621000	20200104	Gansu	Qingyang	107.643631	35.709077	46
620500	20200104	Gansu	Tianshui	105.724947	34.580863	49
620600	20200104	Gansu	Wuwei	102.638011	37.928264	34
620700	20200104	Gansu	Zhangye	100.449818	38.925875	37
445100	20200104	Guangdong	Chaozhou	116.622603	23.65695	59
441900	20200104	Guangdong	Dongguan	113.751765	23.020536	642
440600	20200104	Guangdong	Foshan	113.121416	23.021548	565
440100	20200104	Guangdong	Guangzhou	113.264434	23.129162	2860
441600	20200104	Guangdong	Heyuan	114.700447	23.743538	16
441300	20200104	Guangdong	Huizhou	114.416196	23.111847	165
440700	20200104	Guangdong	Jiangmen	113.081901	22.578738	54
445200	20200104	Guangdong	Jieyang	116.372831	23.549993	71
440900	20200104	Guangdong	Maoming	110.925456	21.662999	25
441400	20200104	Guangdong	Meizhou	116.122238	24.288615	25
441800	20200104	Guangdong	Qingyuan	113.056031	23.681763	80
440500	20200104	Guangdong	Shantou	116.681972	23.354091	100
441500	20200104	Guangdong	Shanwei	115.375278	22.786211	8
440200	20200104	Guangdong	Shaoguan	113.597522	24.810403	127
440300	20200104	Guangdong	Shenzhen	114.057868	22.543099	2613
441700	20200104	Guangdong	Yangjiang	111.982232	21.857958	30
445300	20200104	Guangdong	Yunfu	112.044491	22.915094	16
440800	20200104	Guangdong	Zhanjiang	110.359377	21.270707	72
441200	20200104	Guangdong	Zhaoqing	112.465091	23.047191	57
442000	20200104	Guangdong	Zhongshan	113.392782	22.517645	204
440400	20200104	Guangdong	Zhuhai	113.576726	22.270715	479
451000	20200104	Guangxi	Baise	106.618201	23.902333	33
450500	20200104	Guangxi	Beihai	109.119927	21.481254	130
451400	20200104	Guangxi	Chongzuo	107.364711	22.376532	13
450600	20200104	Guangxi	Fangchenggang	108.353846	21.68686	37
450800	20200104	Guangxi	Guigang	109.598926	23.11153	50
450300	20200104	Guangxi	Guilin	110.290194	25.273566	347
451200	20200104	Guangxi	Hechi	108.085261	24.692931	21
451100	20200104	Guangxi	Hezhou	111.566694	24.403582	26
451300	20200104	Guangxi	Laibin	109.221465	23.750306	34
450200	20200104	Guangxi	Liuzhou	109.415953	24.325502	185
450100	20200104	Guangxi	NanNing	108.366543	22.817002	516
450700	20200104	Guangxi	Qinzhou	108.654146	21.979933	34
450400	20200104	Guangxi	Wuzhou	111.279115	23.476962	53
450900	20200104	Guangxi	Yulin	110.164756	22.636379	34
520400	20200104	Guizhou	Anshun	105.947593	26.253072	74
520500	20200104	Guizhou	Bijie	105.283992	27.302589	144
520100	20200104	Guizhou	Guiyang	106.630153	26.647661	1130
520200	20200104	Guizhou	Liupanshui	104.830359	26.592666	33
522600	20200104	Guizhou	Qiandongnan Miao and Dong Autonomous Prefecture	107.982859	26.583442	109
522700	20200104	Guizhou	Qiannan Buyei and Miao Autonomous Prefecture	107.522097	26.254092	177
522300	20200104	Guizhou	Qianxinan Buyei and Miao Autonomous Prefecture	104.906396	25.087825	62
520600	20200104	Guizhou	Tongren	109.189598	27.731514	96
520300	20200104	Guizhou	Zunyi	106.927389	27.725654	334
460400	20200104	Hainan	Danzhou	109.580811	19.521134	77
460100	20200104	Hainan	Haikou	110.198293	20.044001	525
460200	20200104	Hainan	Sanya	109.511909	18.252847	263
130600	20200104	Hebei	Baoding	115.464806	38.873891	298
130900	20200104	Hebei	Cangzhou	116.838834	38.304477	153
130800	20200104	Hebei	Chengde	117.96241	40.954071	29
139001	20200104	Hebei	Dingzhou	114.990159	38.516174	25
130400	20200104	Hebei	Handan	114.538961	36.625657	443
131100	20200104	Hebei	Hengshui	115.670177	37.73892	120
131000	20200104	Hebei	Langfang	116.683752	39.538047	183
130300	20200104	Hebei	Qinhuangdao	119.600492	39.935385	76
130100	20200104	Hebei	Shijiazhuang	114.514859	38.042306	591
130200	20200104	Hebei	Tangshan	118.180193	39.630867	89
139002	20200104	Hebei	Xinji	115.218057	37.943315	16
130500	20200104	Hebei	Xingtai	114.504844	37.070589	115
130700	20200104	Hebei	Zhangjiakou	114.887543	40.824418	21
230600	20200104	Heilongjiang	Daqing	125.103784	46.589309	4
230100	20200104	Heilongjiang	Harbin	126.534967	45.803775	139
230800	20200104	Heilongjiang	Jiamusi	130.318917	46.799922	12
231000	20200104	Heilongjiang	Mudanjiang	129.633168	44.551653	4
230200	20200104	Heilongjiang	Qiqihar	123.918186	47.354348	4
410500	20200104	Henan	Anyang	114.392392	36.097577	651
410600	20200104	Henan	Hebi	114.297272	35.747225	172
410800	20200104	Henan	Jiaozuo	113.241823	35.215892	342
410200	20200104	Henan	Kaifeng	114.307581	34.797239	460
410300	20200104	Henan	Luoyang	112.45404	34.619682	595
411100	20200104	Henan	Luohe	114.016539	33.581412	823
411300	20200104	Henan	Nanyang	112.528321	32.990833	2134
410400	20200104	Henan	Pingdingshan	113.192661	33.766169	517
410900	20200104	Henan	Puyang	115.029215	35.761829	183
411200	20200104	Henan	Sanmenxia	111.200135	34.772493	77
411400	20200104	Henan	Shangqiu	115.65637	34.414172	613
410700	20200104	Henan	Xinxiang	113.9268	35.303004	608
411500	20200104	Henan	Xinyang	114.091023	32.146983	7298
411000	20200104	Henan	Xuchang	113.85264	34.035506	629
410100	20200104	Henan	Zhengzhou	113.625368	34.746599	4305
411600	20200104	Henan	Zhoukou	114.696951	33.626149	1752
411700	20200104	Henan	Zhumadian	114.022298	33.011529	3156
419001	20200104	Henan	Jiyuan	112.602344	35.06903	38
420700	20200104	Hubei	Ezhou	114.894843	30.39194	116484
422800	20200104	Hubei	Enshi	109.488172	30.272156	8397
421100	20200104	Hubei	Huanggang	114.872316	30.453905	97515
420200	20200104	Hubei	Yellowstone	115.03852	30.199652	23400
420800	20200104	Hubei	Jingmen	112.199265	31.035423	14127
421000	20200104	Hubei	Jingzhou	112.239741	30.335165	25686
429005	20200104	Hubei	Qianjiang	112.900287	30.401947	3696
429021	20200104	Hubei	Shennongjia	110.675757	31.744897	940
420300	20200104	Hubei	Shiyan	110.79799	32.629397	5451
421300	20200104	Hubei	Suizhou	113.382458	31.690215	11215
429006	20200104	Hubei	Tianmen	113.166558	30.66372	7687
429004	20200104	Hubei	Xiantao	113.442973	30.328407	15669
421200	20200104	Hubei	Xianning	114.322492	29.841443	51172
420600	20200104	Hubei	Xiangyang	112.122414	32.008986	12629
420900	20200104	Hubei	Xiaogan	113.916902	30.924568	141767
420500	20200104	Hubei	Yichang	111.286471	30.691967	9463
430700	20200104	Hunan	Changde	111.698497	29.031673	408
431000	20200104	Hunan	Chenzhou	113.014717	25.770509	566
430400	20200104	Hunan	Hengyang	112.571997	26.89323	1091
431200	20200104	Hunan	Huaihua	109.998488	27.554978	211
431300	20200104	Hunan	Loudi	111.993497	27.700062	204
430500	20200104	Hunan	Shaoyang	111.467791	27.238892	375
430300	20200104	Hunan	Xiangtan	112.944049	27.829738	361
433100	20200104	Hunan	Xiangxi Tujia and Miao Autonomous Prefecture	109.739172	28.311947	116
430900	20200104	Hunan	Yiyang	112.35518	28.55386	263
431100	20200104	Hunan	Yongzhou	111.613445	26.420394	445
430600	20200104	Hunan	Yueyang	113.128958	29.357104	3130
430800	20200104	Hunan	Zhangjiajie	110.479191	29.117096	71
430100	20200104	Hunan	Changsha	112.938814	28.228209	7581
430200	20200104	Hunan	Zhuzhou	113.134002	27.82755	712
152900	20200104	Inner Mongolia	Alxa League	105.728969	38.851892	8
150800	20200104	Inner Mongolia	Bayannaoer	107.387657	40.743213	37
150200	20200104	Inner Mongolia	Baotou	109.840347	40.657449	236
150400	20200104	Inner Mongolia	Chifeng	118.886856	42.257817	29
150600	20200104	Inner Mongolia	Ordos	109.781327	39.608266	35
150100	20200104	Inner Mongolia	Hohhot	111.74918	40.842585	286
150500	20200104	Inner Mongolia	Tongliao	122.243444	43.65289	8
150300	20200104	Inner Mongolia	Wuhai	106.794249	39.655388	42
150900	20200104	Inner Mongolia	Wulanchabu	113.132585	40.994785	43
152500	20200104	Inner Mongolia	Xilingol League	116.048222	43.933454	12
320400	20200104	Jiangsu	Changzhou	119.973987	31.810689	466
320800	20200104	Jiangsu	Huaian	119.015285	33.610353	136
320700	20200104	Jiangsu	Lianyungang	119.221611	34.596653	53
320100	20200104	Jiangsu	Nanjing	118.796877	32.060255	2077
320600	20200104	Jiangsu	Nantong	120.894291	31.980171	461
320500	20200104	Jiangsu	Suzhou	120.585315	31.298886	1391
321200	20200104	Jiangsu	Taizhou	119.923116	32.455778	166
320200	20200104	Jiangsu	Wuxi	120.31191	31.491169	730
321300	20200104	Jiangsu	Suqian	118.275198	33.963232	113
320300	20200104	Jiangsu	Xuzhou	117.284124	34.205768	322
320900	20200104	Jiangsu	Yancheng	120.163561	33.347382	86
321000	20200104	Jiangsu	Yangzhou	119.412966	32.39421	289
321100	20200104	Jiangsu	Zhenjiang	119.425836	32.187849	238
361000	20200104	Jiangxi	Fuzhou	116.358181	27.949217	378
360700	20200104	Jiangxi	Ganzhou	114.935029	25.831829	445
360800	20200104	Jiangxi	Ji'an	114.992509	27.113443	326
360200	20200104	Jiangxi	Jingdezhen	117.178419	29.268835	240
360400	20200104	Jiangxi	Jiujiang	116.00193	29.705077	1981
360100	20200104	Jiangxi	Nanchang	115.858197	28.682892	2277
360300	20200104	Jiangxi	Pingxiang	113.854556	27.622768	184
361100	20200104	Jiangxi	Shangrao	117.943433	28.454863	625
360500	20200104	Jiangxi	Xinyu	114.917346	27.817808	132
360900	20200104	Jiangxi	Yichun	114.416778	27.815619	524
360600	20200104	Jiangxi	Yingtan	117.069202	28.260189	103
220800	20200104	Jilin	Baicheng	122.839024	45.619641	8
220200	20200104	Jilin	Jilin	126.549576	43.837883	76
220400	20200104	Jilin	Liaoyuan	125.143532	42.887918	4
220300	20200104	Jilin	Siping	124.350398	43.166419	12
220700	20200104	Jilin	Songyuan	124.825117	45.141789	21
220500	20200104	Jilin	Tonghua	125.939697	41.728401	17
222400	20200104	Jilin	Yanbian	129.508946	42.891253	9
220100	20200104	Jilin	Changchun	125.323544	43.817071	326
210300	20200104	Liaoning	Anshan	122.994329	41.108647	63
210500	20200104	Liaoning	Benxi	123.766485	41.294175	16
211300	20200104	Liaoning	Chaoyang	120.450372	41.573734	34
210200	20200104	Liaoning	Dalian	121.614682	38.914003	775
210600	20200104	Liaoning	Dandong	124.354706	40.000499	51
210400	20200104	Liaoning	Fushun	123.957208	41.880872	12
210900	20200104	Liaoning	Fuxin	121.670323	42.021619	12
211400	20200104	Liaoning	Huludao	120.836932	40.711052	107
210700	20200104	Liaoning	Jinzhou	121.127003	41.095119	163
211000	20200104	Liaoning	Liaoyang	123.236944	41.267244	29
211100	20200104	Liaoning	Panjin	122.070714	41.119997	30
210100	20200104	Liaoning	Shenyang	123.431474	41.805698	359
211200	20200104	Liaoning	Tieling	123.726166	42.223769	25
210800	20200104	Liaoning	Yingkou	122.235417	40.667012	29
640400	20200104	Ningxia	Guyuan	106.24261	36.015855	8
640200	20200104	Ningxia	Shizuishan	106.383303	38.983236	35
640300	20200104	Ningxia	Wuzhong	106.198393	37.99746	8
640100	20200104	Ningxia	Yinchuan	106.230909	38.487193	274
640500	20200104	Ningxia	Zhongwei	105.196902	37.499972	12
632200	20200104	Qinghai	Haibei	100.900997	36.954413	4
630200	20200104	Qinghai	Haidong	102.104287	36.502039	16
632500	20200104	Qinghai	Hainan	100.620373	36.286437	8
630100	20200104	Qinghai	Xining	101.778228	36.617144	120
610900	20200104	Shaanxi	Ankang	109.029022	32.684714	91
610300	20200104	Shaanxi	Baoji	107.237974	34.361979	72
610700	20200104	Shaanxi	Hanzhong	107.023323	33.06748	69
611000	20200104	Shaanxi	Shangluo	109.940477	33.870422	33
610200	20200104	Shaanxi	Tongchuan	108.945233	34.896756	8
610500	20200104	Shaanxi	Weinan	109.509786	34.499995	73
610100	20200104	Shaanxi	Xi'an	108.940174	34.341568	1107
610400	20200104	Shaanxi	Xianyang	108.708991	34.329605	326
610600	20200104	Shaanxi	Yan'an	109.489727	36.585455	93
610800	20200104	Shaanxi	Yulin	109.734589	38.28539	4
371600	20200104	Shandong	Binzhou	117.970703	37.38199	44
371400	20200104	Shandong	Dezhou	116.357464	37.434092	117
370500	20200104	Shandong	Dongying	118.674767	37.434751	32
371700	20200104	Shandong	Heze	115.480656	35.23375	149
370100	20200104	Shandong	Jinan	117.119999	36.651216	490
370800	20200104	Shandong	Jining	116.587098	35.414921	271
371200	20200104	Shandong	Laiwu	117.676723	36.213813	21
371500	20200104	Shandong	Liaocheng	115.985371	36.456703	56
371300	20200104	Shandong	Linyi	118.356448	35.104672	254
370200	20200104	Shandong	Qingdao	120.382639	36.067082	785
371100	20200104	Shandong	Rizhao	119.526888	35.416377	135
370900	20200104	Shandong	Tai'an	117.087614	36.200252	166
371000	20200104	Shandong	Weihai	122.120419	37.513068	60
370700	20200104	Shandong	Weifang	119.161755	36.706774	212
370600	20200104	Shandong	Yantai	121.447935	37.463822	206
370400	20200104	Shandong	Zaozhuang	117.323725	34.810487	109
370300	20200104	Shandong	Zibo	118.054927	36.813487	124
310000	20200104	Shanghai	Shanghai	121.473701	31.230416	4535
140200	20200104	Shanxi	Datong	113.300129	40.076762	112
140500	20200104	Shanxi	Jincheng	112.851831	35.490701	82
140700	20200104	Shanxi	Jinzhong	112.752694	37.687024	97
141000	20200104	Shanxi	Linfen	111.518976	36.088005	72
141100	20200104	Shanxi	Luliang	111.144319	37.518314	29
140600	20200104	Shanxi	Shuozhou	112.432825	39.331595	25
140100	20200104	Shanxi	Taiyuan	112.548879	37.87059	496
140900	20200104	Shanxi	Xinzhou	112.734174	38.416663	61
140300	20200104	Shanxi	Yangquan	113.580519	37.856971	55
140800	20200104	Shanxi	Yuncheng	111.007528	35.026412	221
140400	20200104	Shanxi	Changzhi	113.116255	36.195386	151
511900	20200104	Sichuan	Bazhong	106.747477	31.867903	49
510100	20200104	Sichuan	Chengdu	104.066541	30.572269	1370
511700	20200104	Sichuan	Dazhou	107.468023	31.209571	173
510600	20200104	Sichuan	Deyang	104.397894	31.126855	104
511600	20200104	Sichuan	Guang'an	106.633212	30.455961	182
510800	20200104	Sichuan	Guangyuan	105.843357	32.435435	47
511100	20200104	Sichuan	Leshan	103.765568	29.552106	37
513400	20200104	Sichuan	Liangshan	102.267335	27.88161	8
510500	20200104	Sichuan	Luzhou	105.442258	28.871811	83
511400	20200104	Sichuan	Meishan	103.848538	30.075439	8
510700	20200104	Sichuan	Mianyang	104.679114	31.46745	130
511300	20200104	Sichuan	Nanchong	106.110698	30.837793	148
511000	20200104	Sichuan	Neijiang	105.058433	29.580228	8
510400	20200104	Sichuan	Panzhihua	101.718637	26.582347	37
510900	20200104	Sichuan	Suining	105.592898	30.532847	57
511500	20200104	Sichuan	Yibin	104.643215	28.751768	92
512000	20200104	Sichuan	Ziyang	104.627636	30.128901	46
510300	20200104	Sichuan	Zigong	104.778442	29.33903	20
120000	20200104	Tianjin	Tianjin	117.200983	39.084158	1210
540100	20200104	Tibet	Lhasa	91.140856	29.645554	48
540500	20200104	Tibet	Shannan	91.773134	29.237137	9
654300	20200104	Xinjiang	Altay	88.141253	47.844924	8
652800	20200104	Xinjiang	Bayingolin	86.145298	41.764115	4
652700	20200104	Xinjiang	Bortala	82.066159	44.905588	17
652300	20200104	Xinjiang	Changji	87.308224	44.011182	93
650500	20200104	Xinjiang	Hami	93.514916	42.818501	4
653200	20200104	Xinjiang	Hotan	79.922211	37.114157	8
650200	20200104	Xinjiang	Karamay	84.889207	45.579888	4
659001	20200104	Xinjiang	Shihezi	86.08046	44.305428	21
659007	20200104	Xinjiang	Shuanghe	82.353656	44.840524	8
654200	20200104	Xinjiang	Tacheng	82.980316	46.745364	4
650400	20200104	Xinjiang	Turpan	89.189651	42.951382	4
650100	20200104	Xinjiang	Urumqi	87.616848	43.825592	379
659004	20200104	Xinjiang	Wujiaqu	87.54324	44.166756	9
530500	20200104	Yunnan	Baoshan	99.161761	25.112046	8
532300	20200104	Yunnan	Chuxiong	101.528068	25.045532	8
532900	20200104	Yunnan	Dali	100.267638	25.606486	30
533100	20200104	Yunnan	Dehong	98.584895	24.433353	16
532500	20200104	Yunnan	Honghe	103.374799	23.36313	45
530100	20200104	Yunnan	Kunming	102.832891	24.880095	415
530700	20200104	Yunnan	Lijiang	100.22775	26.855047	4
530300	20200104	Yunnan	Qujing	103.796167	25.489999	30
532800	20200104	Yunnan	Xishuangbanna	100.797777	22.007351	4
530400	20200104	Yunnan	Yuxi	102.546543	24.352036	34
530600	20200104	Yunnan	Zhaotong	103.717465	27.338257	58
330100	20200104	Zhejiang	Hangzhou	120.15507	30.274084	1324
330500	20200104	Zhejiang	Huzhou	120.086823	30.894348	181
330400	20200104	Zhejiang	Jiaxing	120.755486	30.746129	175
330700	20200104	Zhejiang	Jinhua	119.647444	29.079059	220
331100	20200104	Zhejiang	Lishui	119.922796	28.46763	97
330200	20200104	Zhejiang	Ningbo	121.550357	29.874556	443
330800	20200104	Zhejiang	Quzhou	118.859457	28.970079	143
330600	20200104	Zhejiang	Shaoxing	120.580232	30.029752	169
331000	20200104	Zhejiang	Taizhou	121.420757	28.656386	179
330300	20200104	Zhejiang	Wenzhou	120.699366	27.994267	473
330900	20200104	Zhejiang	Zhoushan	122.207215	29.985295	67
340800	20200105	Anhui	Anqing	117.063754	30.543494	1099
340300	20200105	Anhui	Bengbu	117.389719	32.916287	240
341600	20200105	Anhui	Bozhou	115.778676	33.844582	235
341700	20200105	Anhui	Chizhou	117.491568	30.6648	112
341100	20200105	Anhui	Chuzhou	118.317106	32.301556	394
341200	20200105	Anhui	Fuyang	115.814204	32.890124	1042
340100	20200105	Anhui	Hefei	117.227239	31.820586	3316
340600	20200105	Anhui	Huaibei	116.798265	33.955844	84
340400	20200105	Anhui	Huainan	116.999932	32.625478	140
341000	20200105	Anhui	Huangshan	118.337481	29.714655	99
341500	20200105	Anhui	Lu'an	116.521854	31.733699	1050
340500	20200105	Anhui	Maanshan	118.506759	31.670452	346
340700	20200105	Anhui	Tongling	117.812079	30.945429	138
340200	20200105	Anhui	Wuhu	118.432941	31.352859	384
341300	20200105	Anhui	Suzhou	116.964356	33.646373	140
341800	20200105	Anhui	Xuancheng	118.758816	30.940718	77
110000	20200105	Beijing	Beijing	116.407526	39.90403	6211
500000	20200105	Chongqing	Chongqing	106.551556	29.563009	2114
350100	20200105	Fujian	Fuzhou	119.296494	26.074507	743
350800	20200105	Fujian	Longyan	117.017536	25.075123	72
350700	20200105	Fujian	Nanping	118.177708	26.641768	89
350900	20200105	Fujian	Ningde	119.547932	26.665617	68
350300	20200105	Fujian	Putian	119.007777	25.454084	175
350500	20200105	Fujian	Quanzhou	118.675675	24.874132	306
350400	20200105	Fujian	Sanming	117.638678	26.263406	135
350200	20200105	Fujian	Xiamen	118.089425	24.479833	539
350600	20200105	Fujian	Zhangzhou	117.647481	24.512948	181
620400	20200105	Gansu	Baiyin	104.138559	36.544756	26
621100	20200105	Gansu	Dingxi	104.626282	35.580662	32
623000	20200105	Gansu	Gannan	102.911027	34.983385	8
620900	20200105	Gansu	Jiuquan	98.494483	39.73241	8
620100	20200105	Gansu	Lan'Zhou	103.834303	36.061089	537
622900	20200105	Gansu	Linxia	103.210538	35.601182	4
621200	20200105	Gansu	Longnan	104.921841	33.400684	17
620800	20200105	Gansu	Pingliang	106.66524	35.543051	16
621000	20200105	Gansu	Qingyang	107.643631	35.709077	16
620500	20200105	Gansu	Tianshui	105.724947	34.580863	76
620600	20200105	Gansu	Wuwei	102.638011	37.928264	38
620700	20200105	Gansu	Zhangye	100.449818	38.925875	58
445100	20200105	Guangdong	Chaozhou	116.622603	23.65695	21
441900	20200105	Guangdong	Dongguan	113.751765	23.020536	800
440600	20200105	Guangdong	Foshan	113.121416	23.021548	666
440100	20200105	Guangdong	Guangzhou	113.264434	23.129162	3614
441600	20200105	Guangdong	Heyuan	114.700447	23.743538	16
441300	20200105	Guangdong	Huizhou	114.416196	23.111847	113
440700	20200105	Guangdong	Jiangmen	113.081901	22.578738	25
445200	20200105	Guangdong	Jieyang	116.372831	23.549993	43
440900	20200105	Guangdong	Maoming	110.925456	21.662999	30
441400	20200105	Guangdong	Meizhou	116.122238	24.288615	13
441800	20200105	Guangdong	Qingyuan	113.056031	23.681763	101
440500	20200105	Guangdong	Shantou	116.681972	23.354091	43
441500	20200105	Guangdong	Shanwei	115.375278	22.786211	13
440200	20200105	Guangdong	Shaoguan	113.597522	24.810403	128
440300	20200105	Guangdong	Shenzhen	114.057868	22.543099	2975
441700	20200105	Guangdong	Yangjiang	111.982232	21.857958	8
445300	20200105	Guangdong	Yunfu	112.044491	22.915094	8
440800	20200105	Guangdong	Zhanjiang	110.359377	21.270707	110
441200	20200105	Guangdong	Zhaoqing	112.465091	23.047191	24
442000	20200105	Guangdong	Zhongshan	113.392782	22.517645	137
440400	20200105	Guangdong	Zhuhai	113.576726	22.270715	350
451000	20200105	Guangxi	Baise	106.618201	23.902333	29
450500	20200105	Guangxi	Beihai	109.119927	21.481254	193
451400	20200105	Guangxi	Chongzuo	107.364711	22.376532	29
450600	20200105	Guangxi	Fangchenggang	108.353846	21.68686	31
450800	20200105	Guangxi	Guigang	109.598926	23.11153	43
450300	20200105	Guangxi	Guilin	110.290194	25.273566	298
451200	20200105	Guangxi	Hechi	108.085261	24.692931	8
451100	20200105	Guangxi	Hezhou	111.566694	24.403582	4
451300	20200105	Guangxi	Laibin	109.221465	23.750306	43
450200	20200105	Guangxi	Liuzhou	109.415953	24.325502	350
450100	20200105	Guangxi	NanNing	108.366543	22.817002	650
450700	20200105	Guangxi	Qinzhou	108.654146	21.979933	34
450400	20200105	Guangxi	Wuzhou	111.279115	23.476962	32
450900	20200105	Guangxi	Yulin	110.164756	22.636379	26
520400	20200105	Guizhou	Anshun	105.947593	26.253072	115
520500	20200105	Guizhou	Bijie	105.283992	27.302589	131
520100	20200105	Guizhou	Guiyang	106.630153	26.647661	1284
520200	20200105	Guizhou	Liupanshui	104.830359	26.592666	67
522600	20200105	Guizhou	Qiandongnan Miao and Dong Autonomous Prefecture	107.982859	26.583442	172
522700	20200105	Guizhou	Qiannan Buyei and Miao Autonomous Prefecture	107.522097	26.254092	97
522300	20200105	Guizhou	Qianxinan Buyei and Miao Autonomous Prefecture	104.906396	25.087825	95
520600	20200105	Guizhou	Tongren	109.189598	27.731514	121
520300	20200105	Guizhou	Zunyi	106.927389	27.725654	293
460400	20200105	Hainan	Danzhou	109.580811	19.521134	51
460100	20200105	Hainan	Haikou	110.198293	20.044001	376
460200	20200105	Hainan	Sanya	109.511909	18.252847	309
130600	20200105	Hebei	Baoding	115.464806	38.873891	188
130900	20200105	Hebei	Cangzhou	116.838834	38.304477	138
130800	20200105	Hebei	Chengde	117.96241	40.954071	36
139001	20200105	Hebei	Dingzhou	114.990159	38.516174	20
130400	20200105	Hebei	Handan	114.538961	36.625657	517
131100	20200105	Hebei	Hengshui	115.670177	37.73892	52
131000	20200105	Hebei	Langfang	116.683752	39.538047	219
130300	20200105	Hebei	Qinhuangdao	119.600492	39.935385	61
130100	20200105	Hebei	Shijiazhuang	114.514859	38.042306	888
130200	20200105	Hebei	Tangshan	118.180193	39.630867	103
139002	20200105	Hebei	Xinji	115.218057	37.943315	12
130500	20200105	Hebei	Xingtai	114.504844	37.070589	201
130700	20200105	Hebei	Zhangjiakou	114.887543	40.824418	44
230600	20200105	Heilongjiang	Daqing	125.103784	46.589309	41
230100	20200105	Heilongjiang	Harbin	126.534967	45.803775	253
230800	20200105	Heilongjiang	Jiamusi	130.318917	46.799922	8
231000	20200105	Heilongjiang	Mudanjiang	129.633168	44.551653	4
230200	20200105	Heilongjiang	Qiqihar	123.918186	47.354348	4
230500	20200105	Heilongjiang	Shuangyashan	131.159133	46.646508	4
231200	20200105	Heilongjiang	Suihua	126.968887	46.653845	38
410500	20200105	Henan	Anyang	114.392392	36.097577	452
410600	20200105	Henan	Hebi	114.297272	35.747225	169
410800	20200105	Henan	Jiaozuo	113.241823	35.215892	274
410200	20200105	Henan	Kaifeng	114.307581	34.797239	377
410300	20200105	Henan	Luoyang	112.45404	34.619682	650
411100	20200105	Henan	Luohe	114.016539	33.581412	868
411300	20200105	Henan	Nanyang	112.528321	32.990833	2195
410400	20200105	Henan	Pingdingshan	113.192661	33.766169	514
410900	20200105	Henan	Puyang	115.029215	35.761829	235
411200	20200105	Henan	Sanmenxia	111.200135	34.772493	119
411400	20200105	Henan	Shangqiu	115.65637	34.414172	751
410700	20200105	Henan	Xinxiang	113.9268	35.303004	394
411500	20200105	Henan	Xinyang	114.091023	32.146983	6966
411000	20200105	Henan	Xuchang	113.85264	34.035506	676
410100	20200105	Henan	Zhengzhou	113.625368	34.746599	4861
411600	20200105	Henan	Zhoukou	114.696951	33.626149	1580
411700	20200105	Henan	Zhumadian	114.022298	33.011529	3253
419001	20200105	Henan	Jiyuan	112.602344	35.06903	46
420700	20200105	Hubei	Ezhou	114.894843	30.39194	110514
422800	20200105	Hubei	Enshi	109.488172	30.272156	8465
421100	20200105	Hubei	Huanggang	114.872316	30.453905	87571
420200	20200105	Hubei	Yellowstone	115.03852	30.199652	22770
420800	20200105	Hubei	Jingmen	112.199265	31.035423	13662
421000	20200105	Hubei	Jingzhou	112.239741	30.335165	22460
429005	20200105	Hubei	Qianjiang	112.900287	30.401947	4044
429021	20200105	Hubei	Shennongjia	110.675757	31.744897	285
420300	20200105	Hubei	Shiyan	110.79799	32.629397	5167
421300	20200105	Hubei	Suizhou	113.382458	31.690215	11105
429006	20200105	Hubei	Tianmen	113.166558	30.66372	7191
429004	20200105	Hubei	Xiantao	113.442973	30.328407	14366
421200	20200105	Hubei	Xianning	114.322492	29.841443	46215
420600	20200105	Hubei	Xiangyang	112.122414	32.008986	11427
420900	20200105	Hubei	Xiaogan	113.916902	30.924568	137159
420500	20200105	Hubei	Yichang	111.286471	30.691967	8489
430700	20200105	Hunan	Changde	111.698497	29.031673	448
431000	20200105	Hunan	Chenzhou	113.014717	25.770509	610
430400	20200105	Hunan	Hengyang	112.571997	26.89323	1154
431200	20200105	Hunan	Huaihua	109.998488	27.554978	186
431300	20200105	Hunan	Loudi	111.993497	27.700062	201
430500	20200105	Hunan	Shaoyang	111.467791	27.238892	205
430300	20200105	Hunan	Xiangtan	112.944049	27.829738	303
433100	20200105	Hunan	Xiangxi Tujia and Miao Autonomous Prefecture	109.739172	28.311947	130
430900	20200105	Hunan	Yiyang	112.35518	28.55386	223
431100	20200105	Hunan	Yongzhou	111.613445	26.420394	339
430600	20200105	Hunan	Yueyang	113.128958	29.357104	2681
430800	20200105	Hunan	Zhangjiajie	110.479191	29.117096	69
430100	20200105	Hunan	Changsha	112.938814	28.228209	7064
430200	20200105	Hunan	Zhuzhou	113.134002	27.82755	768
152900	20200105	Inner Mongolia	Alxa League	105.728969	38.851892	8
150800	20200105	Inner Mongolia	Bayannaoer	107.387657	40.743213	20
150200	20200105	Inner Mongolia	Baotou	109.840347	40.657449	25
150400	20200105	Inner Mongolia	Chifeng	118.886856	42.257817	4
150600	20200105	Inner Mongolia	Ordos	109.781327	39.608266	29
150100	20200105	Inner Mongolia	Hohhot	111.74918	40.842585	177
150500	20200105	Inner Mongolia	Tongliao	122.243444	43.65289	12
150300	20200105	Inner Mongolia	Wuhai	106.794249	39.655388	22
150900	20200105	Inner Mongolia	Wulanchabu	113.132585	40.994785	16
152500	20200105	Inner Mongolia	Xilingol League	116.048222	43.933454	8
152200	20200105	Inner Mongolia	Xing'an League	122.067042	46.077561	86
320400	20200105	Jiangsu	Changzhou	119.973987	31.810689	375
320800	20200105	Jiangsu	Huaian	119.015285	33.610353	190
320700	20200105	Jiangsu	Lianyungang	119.221611	34.596653	38
320100	20200105	Jiangsu	Nanjing	118.796877	32.060255	2302
320600	20200105	Jiangsu	Nantong	120.894291	31.980171	406
320500	20200105	Jiangsu	Suzhou	120.585315	31.298886	1811
321200	20200105	Jiangsu	Taizhou	119.923116	32.455778	270
320200	20200105	Jiangsu	Wuxi	120.31191	31.491169	672
321300	20200105	Jiangsu	Suqian	118.275198	33.963232	83
320300	20200105	Jiangsu	Xuzhou	117.284124	34.205768	457
320900	20200105	Jiangsu	Yancheng	120.163561	33.347382	269
321000	20200105	Jiangsu	Yangzhou	119.412966	32.39421	285
321100	20200105	Jiangsu	Zhenjiang	119.425836	32.187849	386
361000	20200105	Jiangxi	Fuzhou	116.358181	27.949217	378
360700	20200105	Jiangxi	Ganzhou	114.935029	25.831829	299
360800	20200105	Jiangxi	Ji'an	114.992509	27.113443	312
360200	20200105	Jiangxi	Jingdezhen	117.178419	29.268835	349
360400	20200105	Jiangxi	Jiujiang	116.00193	29.705077	1834
360100	20200105	Jiangxi	Nanchang	115.858197	28.682892	2703
360300	20200105	Jiangxi	Pingxiang	113.854556	27.622768	102
361100	20200105	Jiangxi	Shangrao	117.943433	28.454863	580
360500	20200105	Jiangxi	Xinyu	114.917346	27.817808	102
360900	20200105	Jiangxi	Yichun	114.416778	27.815619	354
360600	20200105	Jiangxi	Yingtan	117.069202	28.260189	77
220800	20200105	Jilin	Baicheng	122.839024	45.619641	4
220200	20200105	Jilin	Jilin	126.549576	43.837883	49
220300	20200105	Jilin	Siping	124.350398	43.166419	28
220500	20200105	Jilin	Tonghua	125.939697	41.728401	13
222400	20200105	Jilin	Yanbian	129.508946	42.891253	8
220100	20200105	Jilin	Changchun	125.323544	43.817071	271
210300	20200105	Liaoning	Anshan	122.994329	41.108647	28
210500	20200105	Liaoning	Benxi	123.766485	41.294175	129
211300	20200105	Liaoning	Chaoyang	120.450372	41.573734	17
210200	20200105	Liaoning	Dalian	121.614682	38.914003	655
210600	20200105	Liaoning	Dandong	124.354706	40.000499	12
210400	20200105	Liaoning	Fushun	123.957208	41.880872	8
210900	20200105	Liaoning	Fuxin	121.670323	42.021619	16
211400	20200105	Liaoning	Huludao	120.836932	40.711052	50
210700	20200105	Liaoning	Jinzhou	121.127003	41.095119	109
211000	20200105	Liaoning	Liaoyang	123.236944	41.267244	25
211100	20200105	Liaoning	Panjin	122.070714	41.119997	72
210100	20200105	Liaoning	Shenyang	123.431474	41.805698	382
211200	20200105	Liaoning	Tieling	123.726166	42.223769	8
210800	20200105	Liaoning	Yingkou	122.235417	40.667012	21
640200	20200105	Ningxia	Shizuishan	106.383303	38.983236	8
640300	20200105	Ningxia	Wuzhong	106.198393	37.99746	30
640100	20200105	Ningxia	Yinchuan	106.230909	38.487193	143
640500	20200105	Ningxia	Zhongwei	105.196902	37.499972	4
632200	20200105	Qinghai	Haibei	100.900997	36.954413	4
630200	20200105	Qinghai	Haidong	102.104287	36.502039	38
632300	20200105	Qinghai	Huangnan	102.015248	35.519548	4
630100	20200105	Qinghai	Xining	101.778228	36.617144	173
610900	20200105	Shaanxi	Ankang	109.029022	32.684714	120
610300	20200105	Shaanxi	Baoji	107.237974	34.361979	66
610700	20200105	Shaanxi	Hanzhong	107.023323	33.06748	70
611000	20200105	Shaanxi	Shangluo	109.940477	33.870422	122
610200	20200105	Shaanxi	Tongchuan	108.945233	34.896756	4
610500	20200105	Shaanxi	Weinan	109.509786	34.499995	120
610100	20200105	Shaanxi	Xi'an	108.940174	34.341568	1364
610400	20200105	Shaanxi	Xianyang	108.708991	34.329605	399
610600	20200105	Shaanxi	Yan'an	109.489727	36.585455	4
610800	20200105	Shaanxi	Yulin	109.734589	38.28539	25
371600	20200105	Shandong	Binzhou	117.970703	37.38199	45
371400	20200105	Shandong	Dezhou	116.357464	37.434092	143
370500	20200105	Shandong	Dongying	118.674767	37.434751	169
371700	20200105	Shandong	Heze	115.480656	35.23375	125
370100	20200105	Shandong	Jinan	117.119999	36.651216	574
370800	20200105	Shandong	Jining	116.587098	35.414921	159
371200	20200105	Shandong	Laiwu	117.676723	36.213813	48
371500	20200105	Shandong	Liaocheng	115.985371	36.456703	100
371300	20200105	Shandong	Linyi	118.356448	35.104672	67
370200	20200105	Shandong	Qingdao	120.382639	36.067082	846
371100	20200105	Shandong	Rizhao	119.526888	35.416377	66
370900	20200105	Shandong	Tai'an	117.087614	36.200252	163
371000	20200105	Shandong	Weihai	122.120419	37.513068	40
370700	20200105	Shandong	Weifang	119.161755	36.706774	231
370600	20200105	Shandong	Yantai	121.447935	37.463822	183
370400	20200105	Shandong	Zaozhuang	117.323725	34.810487	86
370300	20200105	Shandong	Zibo	118.054927	36.813487	227
310000	20200105	Shanghai	Shanghai	121.473701	31.230416	6088
140200	20200105	Shanxi	Datong	113.300129	40.076762	163
140500	20200105	Shanxi	Jincheng	112.851831	35.490701	17
140700	20200105	Shanxi	Jinzhong	112.752694	37.687024	51
141000	20200105	Shanxi	Linfen	111.518976	36.088005	9
141100	20200105	Shanxi	Luliang	111.144319	37.518314	13
140600	20200105	Shanxi	Shuozhou	112.432825	39.331595	17
140100	20200105	Shanxi	Taiyuan	112.548879	37.87059	206
140900	20200105	Shanxi	Xinzhou	112.734174	38.416663	12
140300	20200105	Shanxi	Yangquan	113.580519	37.856971	48
140800	20200105	Shanxi	Yuncheng	111.007528	35.026412	87
511900	20200105	Sichuan	Bazhong	106.747477	31.867903	34
510100	20200105	Sichuan	Chengdu	104.066541	30.572269	1509
511700	20200105	Sichuan	Dazhou	107.468023	31.209571	148
510600	20200105	Sichuan	Deyang	104.397894	31.126855	48
513300	20200105	Sichuan	Ganzi	101.96231	30.04952	34
511600	20200105	Sichuan	Guang'an	106.633212	30.455961	158
510800	20200105	Sichuan	Guangyuan	105.843357	32.435435	59
511100	20200105	Sichuan	Leshan	103.765568	29.552106	53
513400	20200105	Sichuan	Liangshan	102.267335	27.88161	17
510500	20200105	Sichuan	Luzhou	105.442258	28.871811	115
511400	20200105	Sichuan	Meishan	103.848538	30.075439	37
510700	20200105	Sichuan	Mianyang	104.679114	31.46745	212
511300	20200105	Sichuan	Nanchong	106.110698	30.837793	61
511000	20200105	Sichuan	Neijiang	105.058433	29.580228	25
510400	20200105	Sichuan	Panzhihua	101.718637	26.582347	32
510900	20200105	Sichuan	Suining	105.592898	30.532847	66
511500	20200105	Sichuan	Yibin	104.643215	28.751768	72
512000	20200105	Sichuan	Ziyang	104.627636	30.128901	37
510300	20200105	Sichuan	Zigong	104.778442	29.33903	29
120000	20200105	Tianjin	Tianjin	117.200983	39.084158	1112
540100	20200105	Tibet	Lhasa	91.140856	29.645554	55
540500	20200105	Tibet	Shannan	91.773134	29.237137	8
652900	20200105	Xinjiang	Aksu	80.260605	41.168779	8
654300	20200105	Xinjiang	Altay	88.141253	47.844924	20
652800	20200105	Xinjiang	Bayingolin	86.145298	41.764115	68
652300	20200105	Xinjiang	Changji	87.308224	44.011182	42
650500	20200105	Xinjiang	Hami	93.514916	42.818501	12
653100	20200105	Xinjiang	Kashgar	75.989755	39.4704	8
650200	20200105	Xinjiang	Karamay	84.889207	45.579888	4
659001	20200105	Xinjiang	Shihezi	86.08046	44.305428	9
654200	20200105	Xinjiang	Tacheng	82.980316	46.745364	4
650400	20200105	Xinjiang	Turpan	89.189651	42.951382	8
650100	20200105	Xinjiang	Urumqi	87.616848	43.825592	362
654000	20200105	Xinjiang	Ili	81.324136	43.916823	8
530500	20200105	Yunnan	Baoshan	99.161761	25.112046	4
532300	20200105	Yunnan	Chuxiong	101.528068	25.045532	12
532900	20200105	Yunnan	Dali	100.267638	25.606486	97
533100	20200105	Yunnan	Dehong	98.584895	24.433353	20
532500	20200105	Yunnan	Honghe	103.374799	23.36313	33
530100	20200105	Yunnan	Kunming	102.832891	24.880095	649
530700	20200105	Yunnan	Lijiang	100.22775	26.855047	21
530900	20200105	Yunnan	Lincang	100.079583	23.877573	25
530800	20200105	Yunnan	Pu'er	100.966512	22.825065	4
530300	20200105	Yunnan	Qujing	103.796167	25.489999	53
532600	20200105	Yunnan	Wenshan	104.216248	23.400733	17
532800	20200105	Yunnan	Xishuangbanna	100.797777	22.007351	40
530400	20200105	Yunnan	Yuxi	102.546543	24.352036	20
530600	20200105	Yunnan	Zhaotong	103.717465	27.338257	28
330100	20200105	Zhejiang	Hangzhou	120.15507	30.274084	1642
330500	20200105	Zhejiang	Huzhou	120.086823	30.894348	133
330400	20200105	Zhejiang	Jiaxing	120.755486	30.746129	157
330700	20200105	Zhejiang	Jinhua	119.647444	29.079059	277
331100	20200105	Zhejiang	Lishui	119.922796	28.46763	12
330200	20200105	Zhejiang	Ningbo	121.550357	29.874556	564
330800	20200105	Zhejiang	Quzhou	118.859457	28.970079	87
330600	20200105	Zhejiang	Shaoxing	120.580232	30.029752	135
331000	20200105	Zhejiang	Taizhou	121.420757	28.656386	316
330300	20200105	Zhejiang	Wenzhou	120.699366	27.994267	296
330900	20200105	Zhejiang	Zhoushan	122.207215	29.985295	55
340800	20200106	Anhui	Anqing	117.063754	30.543494	962
340300	20200106	Anhui	Bengbu	117.389719	32.916287	248
341600	20200106	Anhui	Bozhou	115.778676	33.844582	172
341700	20200106	Anhui	Chizhou	117.491568	30.6648	160
341100	20200106	Anhui	Chuzhou	118.317106	32.301556	447
341200	20200106	Anhui	Fuyang	115.814204	32.890124	991
340100	20200106	Anhui	Hefei	117.227239	31.820586	3086
340600	20200106	Anhui	Huaibei	116.798265	33.955844	67
340400	20200106	Anhui	Huainan	116.999932	32.625478	176
341000	20200106	Anhui	Huangshan	118.337481	29.714655	91
341500	20200106	Anhui	Lu'an	116.521854	31.733699	890
340500	20200106	Anhui	Maanshan	118.506759	31.670452	352
340700	20200106	Anhui	Tongling	117.812079	30.945429	135
340200	20200106	Anhui	Wuhu	118.432941	31.352859	412
341300	20200106	Anhui	Suzhou	116.964356	33.646373	167
341800	20200106	Anhui	Xuancheng	118.758816	30.940718	128
110000	20200106	Beijing	Beijing	116.407526	39.90403	6673
500000	20200106	Chongqing	Chongqing	106.551556	29.563009	895
350100	20200106	Fujian	Fuzhou	119.296494	26.074507	809
350800	20200106	Fujian	Longyan	117.017536	25.075123	65
350700	20200106	Fujian	Nanping	118.177708	26.641768	163
350900	20200106	Fujian	Ningde	119.547932	26.665617	106
350300	20200106	Fujian	Putian	119.007777	25.454084	202
350500	20200106	Fujian	Quanzhou	118.675675	24.874132	343
350400	20200106	Fujian	Sanming	117.638678	26.263406	159
350200	20200106	Fujian	Xiamen	118.089425	24.479833	849
350600	20200106	Fujian	Zhangzhou	117.647481	24.512948	99
620400	20200106	Gansu	Baiyin	104.138559	36.544756	74
621100	20200106	Gansu	Dingxi	104.626282	35.580662	29
623000	20200106	Gansu	Gannan	102.911027	34.983385	4
620300	20200106	Gansu	Jinchang	102.188043	38.520089	8
620900	20200106	Gansu	Jiuquan	98.494483	39.73241	17
620100	20200106	Gansu	Lan'Zhou	103.834303	36.061089	558
622900	20200106	Gansu	Linxia	103.210538	35.601182	29
621200	20200106	Gansu	Longnan	104.921841	33.400684	20
620800	20200106	Gansu	Pingliang	106.66524	35.543051	25
621000	20200106	Gansu	Qingyang	107.643631	35.709077	50
620500	20200106	Gansu	Tianshui	105.724947	34.580863	37
620600	20200106	Gansu	Wuwei	102.638011	37.928264	21
620700	20200106	Gansu	Zhangye	100.449818	38.925875	66
445100	20200106	Guangdong	Chaozhou	116.622603	23.65695	12
441900	20200106	Guangdong	Dongguan	113.751765	23.020536	683
440600	20200106	Guangdong	Foshan	113.121416	23.021548	532
440100	20200106	Guangdong	Guangzhou	113.264434	23.129162	3073
441600	20200106	Guangdong	Heyuan	114.700447	23.743538	4
441300	20200106	Guangdong	Huizhou	114.416196	23.111847	122
440700	20200106	Guangdong	Jiangmen	113.081901	22.578738	96
445200	20200106	Guangdong	Jieyang	116.372831	23.549993	17
440900	20200106	Guangdong	Maoming	110.925456	21.662999	31
441400	20200106	Guangdong	Meizhou	116.122238	24.288615	13
441800	20200106	Guangdong	Qingyuan	113.056031	23.681763	90
440500	20200106	Guangdong	Shantou	116.681972	23.354091	16
441500	20200106	Guangdong	Shanwei	115.375278	22.786211	25
440200	20200106	Guangdong	Shaoguan	113.597522	24.810403	98
440300	20200106	Guangdong	Shenzhen	114.057868	22.543099	2268
441700	20200106	Guangdong	Yangjiang	111.982232	21.857958	16
445300	20200106	Guangdong	Yunfu	112.044491	22.915094	8
440800	20200106	Guangdong	Zhanjiang	110.359377	21.270707	132
441200	20200106	Guangdong	Zhaoqing	112.465091	23.047191	41
442000	20200106	Guangdong	Zhongshan	113.392782	22.517645	297
440400	20200106	Guangdong	Zhuhai	113.576726	22.270715	423
451000	20200106	Guangxi	Baise	106.618201	23.902333	24
450500	20200106	Guangxi	Beihai	109.119927	21.481254	297
451400	20200106	Guangxi	Chongzuo	107.364711	22.376532	16
450600	20200106	Guangxi	Fangchenggang	108.353846	21.68686	21
450800	20200106	Guangxi	Guigang	109.598926	23.11153	54
450300	20200106	Guangxi	Guilin	110.290194	25.273566	363
451200	20200106	Guangxi	Hechi	108.085261	24.692931	32
451100	20200106	Guangxi	Hezhou	111.566694	24.403582	8
451300	20200106	Guangxi	Laibin	109.221465	23.750306	21
450200	20200106	Guangxi	Liuzhou	109.415953	24.325502	227
450100	20200106	Guangxi	NanNing	108.366543	22.817002	636
450700	20200106	Guangxi	Qinzhou	108.654146	21.979933	12
450400	20200106	Guangxi	Wuzhou	111.279115	23.476962	25
450900	20200106	Guangxi	Yulin	110.164756	22.636379	29
520400	20200106	Guizhou	Anshun	105.947593	26.253072	103
520500	20200106	Guizhou	Bijie	105.283992	27.302589	127
520100	20200106	Guizhou	Guiyang	106.630153	26.647661	1352
520200	20200106	Guizhou	Liupanshui	104.830359	26.592666	74
522600	20200106	Guizhou	Qiandongnan Miao and Dong Autonomous Prefecture	107.982859	26.583442	134
522700	20200106	Guizhou	Qiannan Buyei and Miao Autonomous Prefecture	107.522097	26.254092	144
522300	20200106	Guizhou	Qianxinan Buyei and Miao Autonomous Prefecture	104.906396	25.087825	136
520600	20200106	Guizhou	Tongren	109.189598	27.731514	172
520300	20200106	Guizhou	Zunyi	106.927389	27.725654	261
460400	20200106	Hainan	Danzhou	109.580811	19.521134	34
460100	20200106	Hainan	Haikou	110.198293	20.044001	373
460200	20200106	Hainan	Sanya	109.511909	18.252847	199
130600	20200106	Hebei	Baoding	115.464806	38.873891	241
130900	20200106	Hebei	Cangzhou	116.838834	38.304477	147
130800	20200106	Hebei	Chengde	117.96241	40.954071	28
139001	20200106	Hebei	Dingzhou	114.990159	38.516174	25
130400	20200106	Hebei	Handan	114.538961	36.625657	350
131100	20200106	Hebei	Hengshui	115.670177	37.73892	110
131000	20200106	Hebei	Langfang	116.683752	39.538047	177
130300	20200106	Hebei	Qinhuangdao	119.600492	39.935385	71
130100	20200106	Hebei	Shijiazhuang	114.514859	38.042306	695
130200	20200106	Hebei	Tangshan	118.180193	39.630867	239
139002	20200106	Hebei	Xinji	115.218057	37.943315	4
130500	20200106	Hebei	Xingtai	114.504844	37.070589	265
130700	20200106	Hebei	Zhangjiakou	114.887543	40.824418	53
230600	20200106	Heilongjiang	Daqing	125.103784	46.589309	21
230100	20200106	Heilongjiang	Harbin	126.534967	45.803775	141
230800	20200106	Heilongjiang	Jiamusi	130.318917	46.799922	4
231000	20200106	Heilongjiang	Mudanjiang	129.633168	44.551653	12
230900	20200106	Heilongjiang	Qitaihe	131.003138	45.771726	4
231200	20200106	Heilongjiang	Suihua	126.968887	46.653845	33
410500	20200106	Henan	Anyang	114.392392	36.097577	503
410600	20200106	Henan	Hebi	114.297272	35.747225	166
410800	20200106	Henan	Jiaozuo	113.241823	35.215892	337
410200	20200106	Henan	Kaifeng	114.307581	34.797239	219
410300	20200106	Henan	Luoyang	112.45404	34.619682	601
411100	20200106	Henan	Luohe	114.016539	33.581412	706
411300	20200106	Henan	Nanyang	112.528321	32.990833	1802
410400	20200106	Henan	Pingdingshan	113.192661	33.766169	508
410900	20200106	Henan	Puyang	115.029215	35.761829	181
411200	20200106	Henan	Sanmenxia	111.200135	34.772493	165
411400	20200106	Henan	Shangqiu	115.65637	34.414172	735
410700	20200106	Henan	Xinxiang	113.9268	35.303004	379
411500	20200106	Henan	Xinyang	114.091023	32.146983	7487
411000	20200106	Henan	Xuchang	113.85264	34.035506	613
410100	20200106	Henan	Zhengzhou	113.625368	34.746599	4345
411600	20200106	Henan	Zhoukou	114.696951	33.626149	1483
411700	20200106	Henan	Zhumadian	114.022298	33.011529	3568
419001	20200106	Henan	Jiyuan	112.602344	35.06903	27
420700	20200106	Hubei	Ezhou	114.894843	30.39194	137886
422800	20200106	Hubei	Enshi	109.488172	30.272156	9324
421100	20200106	Hubei	Huanggang	114.872316	30.453905	94199
420200	20200106	Hubei	Yellowstone	115.03852	30.199652	25770
420800	20200106	Hubei	Jingmen	112.199265	31.035423	14433
421000	20200106	Hubei	Jingzhou	112.239741	30.335165	25648
429005	20200106	Hubei	Qianjiang	112.900287	30.401947	4173
429021	20200106	Hubei	Shennongjia	110.675757	31.744897	424
420300	20200106	Hubei	Shiyan	110.79799	32.629397	4823
421300	20200106	Hubei	Suizhou	113.382458	31.690215	10527
429006	20200106	Hubei	Tianmen	113.166558	30.66372	7845
429004	20200106	Hubei	Xiantao	113.442973	30.328407	15260
421200	20200106	Hubei	Xianning	114.322492	29.841443	51260
420600	20200106	Hubei	Xiangyang	112.122414	32.008986	12544
420900	20200106	Hubei	Xiaogan	113.916902	30.924568	138691
420500	20200106	Hubei	Yichang	111.286471	30.691967	9867
430700	20200106	Hunan	Changde	111.698497	29.031673	527
431000	20200106	Hunan	Chenzhou	113.014717	25.770509	575
430400	20200106	Hunan	Hengyang	112.571997	26.89323	1170
431200	20200106	Hunan	Huaihua	109.998488	27.554978	323
431300	20200106	Hunan	Loudi	111.993497	27.700062	274
430500	20200106	Hunan	Shaoyang	111.467791	27.238892	328
430300	20200106	Hunan	Xiangtan	112.944049	27.829738	529
433100	20200106	Hunan	Xiangxi Tujia and Miao Autonomous Prefecture	109.739172	28.311947	188
430900	20200106	Hunan	Yiyang	112.35518	28.55386	282
431100	20200106	Hunan	Yongzhou	111.613445	26.420394	349
430600	20200106	Hunan	Yueyang	113.128958	29.357104	2948
430800	20200106	Hunan	Zhangjiajie	110.479191	29.117096	79
430100	20200106	Hunan	Changsha	112.938814	28.228209	7575
430200	20200106	Hunan	Zhuzhou	113.134002	27.82755	761
152900	20200106	Inner Mongolia	Alxa League	105.728969	38.851892	8
150800	20200106	Inner Mongolia	Bayannaoer	107.387657	40.743213	4
150200	20200106	Inner Mongolia	Baotou	109.840347	40.657449	29
150400	20200106	Inner Mongolia	Chifeng	118.886856	42.257817	12
150600	20200106	Inner Mongolia	Ordos	109.781327	39.608266	16
150100	20200106	Inner Mongolia	Hohhot	111.74918	40.842585	296
150700	20200106	Inner Mongolia	Hulunbeir	119.765744	49.211574	4
150300	20200106	Inner Mongolia	Wuhai	106.794249	39.655388	54
150900	20200106	Inner Mongolia	Wulanchabu	113.132585	40.994785	4
152500	20200106	Inner Mongolia	Xilingol League	116.048222	43.933454	4
152200	20200106	Inner Mongolia	Xing'an League	122.067042	46.077561	77
320400	20200106	Jiangsu	Changzhou	119.973987	31.810689	288
320800	20200106	Jiangsu	Huaian	119.015285	33.610353	268
320700	20200106	Jiangsu	Lianyungang	119.221611	34.596653	46
320100	20200106	Jiangsu	Nanjing	118.796877	32.060255	2419
320600	20200106	Jiangsu	Nantong	120.894291	31.980171	475
320500	20200106	Jiangsu	Suzhou	120.585315	31.298886	1532
321200	20200106	Jiangsu	Taizhou	119.923116	32.455778	229
320200	20200106	Jiangsu	Wuxi	120.31191	31.491169	665
321300	20200106	Jiangsu	Suqian	118.275198	33.963232	99
320300	20200106	Jiangsu	Xuzhou	117.284124	34.205768	313
320900	20200106	Jiangsu	Yancheng	120.163561	33.347382	223
321000	20200106	Jiangsu	Yangzhou	119.412966	32.39421	236
321100	20200106	Jiangsu	Zhenjiang	119.425836	32.187849	243
361000	20200106	Jiangxi	Fuzhou	116.358181	27.949217	460
360700	20200106	Jiangxi	Ganzhou	114.935029	25.831829	337
360800	20200106	Jiangxi	Ji'an	114.992509	27.113443	238
360200	20200106	Jiangxi	Jingdezhen	117.178419	29.268835	196
360400	20200106	Jiangxi	Jiujiang	116.00193	29.705077	1827
360100	20200106	Jiangxi	Nanchang	115.858197	28.682892	2669
360300	20200106	Jiangxi	Pingxiang	113.854556	27.622768	183
361100	20200106	Jiangxi	Shangrao	117.943433	28.454863	529
360500	20200106	Jiangxi	Xinyu	114.917346	27.817808	154
360900	20200106	Jiangxi	Yichun	114.416778	27.815619	464
360600	20200106	Jiangxi	Yingtan	117.069202	28.260189	169
220800	20200106	Jilin	Baicheng	122.839024	45.619641	4
220600	20200106	Jilin	Baishan	126.423587	41.939994	9
220200	20200106	Jilin	Jilin	126.549576	43.837883	69
220300	20200106	Jilin	Siping	124.350398	43.166419	13
220700	20200106	Jilin	Songyuan	124.825117	45.141789	9
220500	20200106	Jilin	Tonghua	125.939697	41.728401	39
222400	20200106	Jilin	Yanbian	129.508946	42.891253	25
220100	20200106	Jilin	Changchun	125.323544	43.817071	332
210300	20200106	Liaoning	Anshan	122.994329	41.108647	61
210500	20200106	Liaoning	Benxi	123.766485	41.294175	28
211300	20200106	Liaoning	Chaoyang	120.450372	41.573734	17
210200	20200106	Liaoning	Dalian	121.614682	38.914003	648
210600	20200106	Liaoning	Dandong	124.354706	40.000499	16
210400	20200106	Liaoning	Fushun	123.957208	41.880872	28
211400	20200106	Liaoning	Huludao	120.836932	40.711052	63
210700	20200106	Liaoning	Jinzhou	121.127003	41.095119	152
211000	20200106	Liaoning	Liaoyang	123.236944	41.267244	24
211100	20200106	Liaoning	Panjin	122.070714	41.119997	33
210100	20200106	Liaoning	Shenyang	123.431474	41.805698	759
211200	20200106	Liaoning	Tieling	123.726166	42.223769	29
210800	20200106	Liaoning	Yingkou	122.235417	40.667012	29
640200	20200106	Ningxia	Shizuishan	106.383303	38.983236	40
640300	20200106	Ningxia	Wuzhong	106.198393	37.99746	25
640100	20200106	Ningxia	Yinchuan	106.230909	38.487193	248
640500	20200106	Ningxia	Zhongwei	105.196902	37.499972	5
632200	20200106	Qinghai	Haibei	100.900997	36.954413	8
630200	20200106	Qinghai	Haidong	102.104287	36.502039	47
632500	20200106	Qinghai	Hainan	100.620373	36.286437	8
632800	20200106	Qinghai	Haixi	97.369751	37.377139	4
630100	20200106	Qinghai	Xining	101.778228	36.617144	225
610900	20200106	Shaanxi	Ankang	109.029022	32.684714	135
610300	20200106	Shaanxi	Baoji	107.237974	34.361979	71
610700	20200106	Shaanxi	Hanzhong	107.023323	33.06748	26
611000	20200106	Shaanxi	Shangluo	109.940477	33.870422	36
610200	20200106	Shaanxi	Tongchuan	108.945233	34.896756	25
610500	20200106	Shaanxi	Weinan	109.509786	34.499995	67
610100	20200106	Shaanxi	Xi'an	108.940174	34.341568	1308
610400	20200106	Shaanxi	Xianyang	108.708991	34.329605	251
610600	20200106	Shaanxi	Yan'an	109.489727	36.585455	16
610800	20200106	Shaanxi	Yulin	109.734589	38.28539	25
371600	20200106	Shandong	Binzhou	117.970703	37.38199	29
371400	20200106	Shandong	Dezhou	116.357464	37.434092	108
370500	20200106	Shandong	Dongying	118.674767	37.434751	128
371700	20200106	Shandong	Heze	115.480656	35.23375	186
370100	20200106	Shandong	Jinan	117.119999	36.651216	613
370800	20200106	Shandong	Jining	116.587098	35.414921	211
371200	20200106	Shandong	Laiwu	117.676723	36.213813	42
371500	20200106	Shandong	Liaocheng	115.985371	36.456703	104
371300	20200106	Shandong	Linyi	118.356448	35.104672	196
370200	20200106	Shandong	Qingdao	120.382639	36.067082	1154
371100	20200106	Shandong	Rizhao	119.526888	35.416377	101
370900	20200106	Shandong	Tai'an	117.087614	36.200252	161
371000	20200106	Shandong	Weihai	122.120419	37.513068	84
370700	20200106	Shandong	Weifang	119.161755	36.706774	218
370600	20200106	Shandong	Yantai	121.447935	37.463822	199
370400	20200106	Shandong	Zaozhuang	117.323725	34.810487	54
370300	20200106	Shandong	Zibo	118.054927	36.813487	175
310000	20200106	Shanghai	Shanghai	121.473701	31.230416	4881
140200	20200106	Shanxi	Datong	113.300129	40.076762	109
140500	20200106	Shanxi	Jincheng	112.851831	35.490701	33
140700	20200106	Shanxi	Jinzhong	112.752694	37.687024	58
141000	20200106	Shanxi	Linfen	111.518976	36.088005	122
141100	20200106	Shanxi	Luliang	111.144319	37.518314	20
140600	20200106	Shanxi	Shuozhou	112.432825	39.331595	8
140100	20200106	Shanxi	Taiyuan	112.548879	37.87059	432
140300	20200106	Shanxi	Yangquan	113.580519	37.856971	12
140800	20200106	Shanxi	Yuncheng	111.007528	35.026412	134
140400	20200106	Shanxi	Changzhi	113.116255	36.195386	238
513200	20200106	Sichuan	Ngawa Tibetan and Qiang Autonomous Prefecture	102.224653	31.899413	4
511900	20200106	Sichuan	Bazhong	106.747477	31.867903	29
510100	20200106	Sichuan	Chengdu	104.066541	30.572269	1398
511700	20200106	Sichuan	Dazhou	107.468023	31.209571	176
510600	20200106	Sichuan	Deyang	104.397894	31.126855	37
511600	20200106	Sichuan	Guang'an	106.633212	30.455961	123
510800	20200106	Sichuan	Guangyuan	105.843357	32.435435	127
511100	20200106	Sichuan	Leshan	103.765568	29.552106	44
513400	20200106	Sichuan	Liangshan	102.267335	27.88161	8
510500	20200106	Sichuan	Luzhou	105.442258	28.871811	24
511400	20200106	Sichuan	Meishan	103.848538	30.075439	23
510700	20200106	Sichuan	Mianyang	104.679114	31.46745	157
511300	20200106	Sichuan	Nanchong	106.110698	30.837793	215
511000	20200106	Sichuan	Neijiang	105.058433	29.580228	20
510400	20200106	Sichuan	Panzhihua	101.718637	26.582347	4
510900	20200106	Sichuan	Suining	105.592898	30.532847	57
511800	20200106	Sichuan	Ya'an	103.013261	29.980537	16
511500	20200106	Sichuan	Yibin	104.643215	28.751768	98
512000	20200106	Sichuan	Ziyang	104.627636	30.128901	50
510300	20200106	Sichuan	Zigong	104.778442	29.33903	36
120000	20200106	Tianjin	Tianjin	117.200983	39.084158	1020
540100	20200106	Tibet	Lhasa	91.140856	29.645554	41
540500	20200106	Tibet	Shannan	91.773134	29.237137	4
652900	20200106	Xinjiang	Aksu	80.260605	41.168779	22
654300	20200106	Xinjiang	Altay	88.141253	47.844924	12
652800	20200106	Xinjiang	Bayingolin	86.145298	41.764115	73
652700	20200106	Xinjiang	Bortala	82.066159	44.905588	4
652300	20200106	Xinjiang	Changji	87.308224	44.011182	21
650500	20200106	Xinjiang	Hami	93.514916	42.818501	8
653200	20200106	Xinjiang	Hotan	79.922211	37.114157	13
650200	20200106	Xinjiang	Karamay	84.889207	45.579888	4
659001	20200106	Xinjiang	Shihezi	86.08046	44.305428	17
650100	20200106	Xinjiang	Urumqi	87.616848	43.825592	376
530500	20200106	Yunnan	Baoshan	99.161761	25.112046	4
532300	20200106	Yunnan	Chuxiong	101.528068	25.045532	8
532900	20200106	Yunnan	Dali	100.267638	25.606486	98
533100	20200106	Yunnan	Dehong	98.584895	24.433353	24
532500	20200106	Yunnan	Honghe	103.374799	23.36313	16
530100	20200106	Yunnan	Kunming	102.832891	24.880095	689
530800	20200106	Yunnan	Pu'er	100.966512	22.825065	4
530300	20200106	Yunnan	Qujing	103.796167	25.489999	79
532600	20200106	Yunnan	Wenshan	104.216248	23.400733	8
532800	20200106	Yunnan	Xishuangbanna	100.797777	22.007351	8
530400	20200106	Yunnan	Yuxi	102.546543	24.352036	24
530600	20200106	Yunnan	Zhaotong	103.717465	27.338257	25
330100	20200106	Zhejiang	Hangzhou	120.15507	30.274084	1375
330500	20200106	Zhejiang	Huzhou	120.086823	30.894348	164
330400	20200106	Zhejiang	Jiaxing	120.755486	30.746129	331
330700	20200106	Zhejiang	Jinhua	119.647444	29.079059	259
331100	20200106	Zhejiang	Lishui	119.922796	28.46763	91
330200	20200106	Zhejiang	Ningbo	121.550357	29.874556	514
330800	20200106	Zhejiang	Quzhou	118.859457	28.970079	195
330600	20200106	Zhejiang	Shaoxing	120.580232	30.029752	208
331000	20200106	Zhejiang	Taizhou	121.420757	28.656386	184
330300	20200106	Zhejiang	Wenzhou	120.699366	27.994267	347
330900	20200106	Zhejiang	Zhoushan	122.207215	29.985295	74
340800	20200107	Anhui	Anqing	117.063754	30.543494	888
340300	20200107	Anhui	Bengbu	117.389719	32.916287	301
341600	20200107	Anhui	Bozhou	115.778676	33.844582	212
341700	20200107	Anhui	Chizhou	117.491568	30.6648	224
341100	20200107	Anhui	Chuzhou	118.317106	32.301556	518
341200	20200107	Anhui	Fuyang	115.814204	32.890124	1004
340100	20200107	Anhui	Hefei	117.227239	31.820586	3226
340600	20200107	Anhui	Huaibei	116.798265	33.955844	117
340400	20200107	Anhui	Huainan	116.999932	32.625478	244
341000	20200107	Anhui	Huangshan	118.337481	29.714655	137
341500	20200107	Anhui	Lu'an	116.521854	31.733699	962
340500	20200107	Anhui	Maanshan	118.506759	31.670452	266
340700	20200107	Anhui	Tongling	117.812079	30.945429	109
340200	20200107	Anhui	Wuhu	118.432941	31.352859	303
341300	20200107	Anhui	Suzhou	116.964356	33.646373	195
341800	20200107	Anhui	Xuancheng	118.758816	30.940718	163
110000	20200107	Beijing	Beijing	116.407526	39.90403	6432
500000	20200107	Chongqing	Chongqing	106.551556	29.563009	580
350100	20200107	Fujian	Fuzhou	119.296494	26.074507	913
350800	20200107	Fujian	Longyan	117.017536	25.075123	61
350700	20200107	Fujian	Nanping	118.177708	26.641768	184
350900	20200107	Fujian	Ningde	119.547932	26.665617	69
350300	20200107	Fujian	Putian	119.007777	25.454084	131
350500	20200107	Fujian	Quanzhou	118.675675	24.874132	466
350400	20200107	Fujian	Sanming	117.638678	26.263406	107
350200	20200107	Fujian	Xiamen	118.089425	24.479833	811
350600	20200107	Fujian	Zhangzhou	117.647481	24.512948	181
620400	20200107	Gansu	Baiyin	104.138559	36.544756	55
621100	20200107	Gansu	Dingxi	104.626282	35.580662	29
620300	20200107	Gansu	Jinchang	102.188043	38.520089	8
620900	20200107	Gansu	Jiuquan	98.494483	39.73241	4
620100	20200107	Gansu	Lan'Zhou	103.834303	36.061089	626
622900	20200107	Gansu	Linxia	103.210538	35.601182	29
621200	20200107	Gansu	Longnan	104.921841	33.400684	43
620800	20200107	Gansu	Pingliang	106.66524	35.543051	20
621000	20200107	Gansu	Qingyang	107.643631	35.709077	33
620500	20200107	Gansu	Tianshui	105.724947	34.580863	94
620600	20200107	Gansu	Wuwei	102.638011	37.928264	54
620700	20200107	Gansu	Zhangye	100.449818	38.925875	95
445100	20200107	Guangdong	Chaozhou	116.622603	23.65695	50
441900	20200107	Guangdong	Dongguan	113.751765	23.020536	434
440600	20200107	Guangdong	Foshan	113.121416	23.021548	520
440100	20200107	Guangdong	Guangzhou	113.264434	23.129162	3120
441600	20200107	Guangdong	Heyuan	114.700447	23.743538	8
441300	20200107	Guangdong	Huizhou	114.416196	23.111847	117
440700	20200107	Guangdong	Jiangmen	113.081901	22.578738	67
445200	20200107	Guangdong	Jieyang	116.372831	23.549993	137
440900	20200107	Guangdong	Maoming	110.925456	21.662999	24
441400	20200107	Guangdong	Meizhou	116.122238	24.288615	28
441800	20200107	Guangdong	Qingyuan	113.056031	23.681763	105
440500	20200107	Guangdong	Shantou	116.681972	23.354091	171
441500	20200107	Guangdong	Shanwei	115.375278	22.786211	17
440200	20200107	Guangdong	Shaoguan	113.597522	24.810403	124
440300	20200107	Guangdong	Shenzhen	114.057868	22.543099	2104
441700	20200107	Guangdong	Yangjiang	111.982232	21.857958	16
445300	20200107	Guangdong	Yunfu	112.044491	22.915094	4
440800	20200107	Guangdong	Zhanjiang	110.359377	21.270707	117
441200	20200107	Guangdong	Zhaoqing	112.465091	23.047191	37
442000	20200107	Guangdong	Zhongshan	113.392782	22.517645	162
440400	20200107	Guangdong	Zhuhai	113.576726	22.270715	472
451000	20200107	Guangxi	Baise	106.618201	23.902333	12
450500	20200107	Guangxi	Beihai	109.119927	21.481254	168
451400	20200107	Guangxi	Chongzuo	107.364711	22.376532	32
450600	20200107	Guangxi	Fangchenggang	108.353846	21.68686	72
450800	20200107	Guangxi	Guigang	109.598926	23.11153	67
450300	20200107	Guangxi	Guilin	110.290194	25.273566	287
451200	20200107	Guangxi	Hechi	108.085261	24.692931	8
451100	20200107	Guangxi	Hezhou	111.566694	24.403582	12
451300	20200107	Guangxi	Laibin	109.221465	23.750306	25
450200	20200107	Guangxi	Liuzhou	109.415953	24.325502	339
450100	20200107	Guangxi	NanNing	108.366543	22.817002	737
450700	20200107	Guangxi	Qinzhou	108.654146	21.979933	58
450400	20200107	Guangxi	Wuzhou	111.279115	23.476962	41
450900	20200107	Guangxi	Yulin	110.164756	22.636379	34
520400	20200107	Guizhou	Anshun	105.947593	26.253072	103
520500	20200107	Guizhou	Bijie	105.283992	27.302589	198
520100	20200107	Guizhou	Guiyang	106.630153	26.647661	1327
520200	20200107	Guizhou	Liupanshui	104.830359	26.592666	106
522600	20200107	Guizhou	Qiandongnan Miao and Dong Autonomous Prefecture	107.982859	26.583442	196
522700	20200107	Guizhou	Qiannan Buyei and Miao Autonomous Prefecture	107.522097	26.254092	202
522300	20200107	Guizhou	Qianxinan Buyei and Miao Autonomous Prefecture	104.906396	25.087825	33
520600	20200107	Guizhou	Tongren	109.189598	27.731514	124
520300	20200107	Guizhou	Zunyi	106.927389	27.725654	326
460400	20200107	Hainan	Danzhou	109.580811	19.521134	85
460100	20200107	Hainan	Haikou	110.198293	20.044001	579
460200	20200107	Hainan	Sanya	109.511909	18.252847	257
130600	20200107	Hebei	Baoding	115.464806	38.873891	327
130900	20200107	Hebei	Cangzhou	116.838834	38.304477	167
130800	20200107	Hebei	Chengde	117.96241	40.954071	24
139001	20200107	Hebei	Dingzhou	114.990159	38.516174	60
130400	20200107	Hebei	Handan	114.538961	36.625657	554
131100	20200107	Hebei	Hengshui	115.670177	37.73892	185
131000	20200107	Hebei	Langfang	116.683752	39.538047	193
130300	20200107	Hebei	Qinhuangdao	119.600492	39.935385	83
130100	20200107	Hebei	Shijiazhuang	114.514859	38.042306	750
130200	20200107	Hebei	Tangshan	118.180193	39.630867	196
139002	20200107	Hebei	Xinji	115.218057	37.943315	4
130500	20200107	Hebei	Xingtai	114.504844	37.070589	344
130700	20200107	Hebei	Zhangjiakou	114.887543	40.824418	34
230100	20200107	Heilongjiang	Harbin	126.534967	45.803775	170
230800	20200107	Heilongjiang	Jiamusi	130.318917	46.799922	4
231200	20200107	Heilongjiang	Suihua	126.968887	46.653845	17
410500	20200107	Henan	Anyang	114.392392	36.097577	689
410600	20200107	Henan	Hebi	114.297272	35.747225	179
410800	20200107	Henan	Jiaozuo	113.241823	35.215892	403
410200	20200107	Henan	Kaifeng	114.307581	34.797239	367
410300	20200107	Henan	Luoyang	112.45404	34.619682	654
411100	20200107	Henan	Luohe	114.016539	33.581412	874
411300	20200107	Henan	Nanyang	112.528321	32.990833	2158
410400	20200107	Henan	Pingdingshan	113.192661	33.766169	711
410900	20200107	Henan	Puyang	115.029215	35.761829	347
411200	20200107	Henan	Sanmenxia	111.200135	34.772493	70
411400	20200107	Henan	Shangqiu	115.65637	34.414172	760
410700	20200107	Henan	Xinxiang	113.9268	35.303004	647
411500	20200107	Henan	Xinyang	114.091023	32.146983	8329
411000	20200107	Henan	Xuchang	113.85264	34.035506	643
410100	20200107	Henan	Zhengzhou	113.625368	34.746599	5622
411600	20200107	Henan	Zhoukou	114.696951	33.626149	1660
411700	20200107	Henan	Zhumadian	114.022298	33.011529	3623
419001	20200107	Henan	Jiyuan	112.602344	35.06903	48
420700	20200107	Hubei	Ezhou	114.894843	30.39194	144148
422800	20200107	Hubei	Enshi	109.488172	30.272156	10643
421100	20200107	Hubei	Huanggang	114.872316	30.453905	101166
420200	20200107	Hubei	Yellowstone	115.03852	30.199652	27627
420800	20200107	Hubei	Jingmen	112.199265	31.035423	15807
421000	20200107	Hubei	Jingzhou	112.239741	30.335165	28819
429005	20200107	Hubei	Qianjiang	112.900287	30.401947	4807
429021	20200107	Hubei	Shennongjia	110.675757	31.744897	362
420300	20200107	Hubei	Shiyan	110.79799	32.629397	6862
421300	20200107	Hubei	Suizhou	113.382458	31.690215	12107
429006	20200107	Hubei	Tianmen	113.166558	30.66372	9207
429004	20200107	Hubei	Xiantao	113.442973	30.328407	17135
421200	20200107	Hubei	Xianning	114.322492	29.841443	51859
420600	20200107	Hubei	Xiangyang	112.122414	32.008986	15913
420900	20200107	Hubei	Xiaogan	113.916902	30.924568	155031
420500	20200107	Hubei	Yichang	111.286471	30.691967	11568
[truncated: 5,878 more rows]
