# Supplementary material for: Mobile Phone-Based Population Flow Data for the COVID-19 Outbreak in Mainland China
Source: Health Data Sci. 2021 Jun 5;2021:9796431. doi: 10.34133/2021/9796431 (PMC9629681; doi:10.34133/2021/9796431)
Supplement: Supplementary 3 — Supporting Information S3: this file contains the daily number of diagnosed COVID-19 cases, as well as the latest population statistics in mainland China at the city level between January 10 and March 15, 2020. The data items are introduced in Data Sharing and Code Availability. [file 9796431.f3.csv]

IDcode	ProvinceName	CityName	Population	10-Jan	11-Jan	12-Jan	13-Jan	14-Jan	15-Jan	16-Jan	17-Jan	18-Jan	19-Jan	20-Jan	21-Jan	22-Jan	23-Jan	24-Jan	25-Jan	26-Jan	27-Jan	28-Jan	29-Jan	30-Jan	31-Jan	1-Feb	2-Feb	3-Feb	4-Feb	5-Feb	6-Feb	7-Feb	8-Feb	9-Feb	10-Feb	11-Feb	12-Feb	13-Feb	14-Feb	15-Feb	16-Feb	17-Feb	18-Feb	19-Feb	20-Feb	21-Feb	22-Feb	23-Feb	24-Feb
341600	Anhui	Bozhou	526.3	0	0	0	0	0	0	0	0	0	0	0	0	0	1	4	6	6	8	15	20	20	25	30	39	48	58	66	72	81	87	92	92	97	100	106	107	108	108	108	108	108	108	108	108	108	108
341500	Anhui	Lu'an	487.3	0	0	0	0	0	0	0	0	0	0	0	0	0	2	2	3	3	4	6	8	9	13	13	20	30	34	36	41	51	54	57	59	59	60	61	63	65	68	68	69	69	69	69	69	69	69
340100	Anhui	Hefei	818.9	0	0	0	0	0	0	0	0	0	0	0	0	1	6	10	13	13	16	29	39	50	59	59	75	81	93	104	115	128	136	147	150	157	161	166	168	169	171	173	173	173	174	174	174	174	174
340800	Anhui	Anqing	472.3	0	0	0	0	0	0	0	0	0	0	0	0	0	1	4	5	8	8	18	24	24	37	43	47	55	56	60	66	71	75	78	80	80	80	81	82	82	83	83	83	83	83	83	83	83	83
341800	Anhui	Xuancheng	266.1	0	0	0	0	0	0	0	0	0	0	0	0	0	0	0	1	1	2	2	4	4	4	4	4	4	4	5	5	5	5	6	6	6	6	6	6	6	6	6	6	6	6	6	6	6	6
341300	Anhui	Suzhou	570	0	0	0	0	0	0	0	0	0	0	0	0	0	0	0	2	3	3	9	10	10	12	14	21	23	24	25	27	28	28	31	33	36	38	39	39	39	40	41	41	41	41	41	41	41	41
341700	Anhui	Chizhou	148.5	0	0	0	0	0	0	0	0	0	0	0	0	0	1	1	1	1	1	1	2	4	4	6	6	10	11	11	11	11	12	15	15	16	16	17	17	17	17	17	17	17	17	17	17	17	17
340600	Anhui	Huaibei	227	0	0	0	0	0	0	0	0	0	0	0	0	0	0	0	1	1	2	2	2	2	6	6	8	11	14	17	22	22	23	23	24	24	25	25	26	26	27	27	27	27	27	27	27	27	27
340400	Anhui	Huainan	349	0	0	0	0	0	0	0	0	0	0	0	0	0	0	0	1	2	2	2	6	6	6	6	7	8	12	12	14	21	22	23	24	24	23	23	23	24	25	27	27	27	27	27	27	27	27
341100	Anhui	Chuzhou	414.7	0	0	0	0	0	0	0	0	0	0	0	0	0	1	2	2	2	4	4	4	4	6	6	8	11	11	11	11	11	11	12	12	12	13	13	13	13	13	13	13	13	13	13	13	13	13
340200	Anhui	Wuhu	377.8	0	0	0	0	0	0	0	0	0	0	0	0	0	0	1	3	6	9	11	14	14	15	16	16	21	23	26	27	29	29	30	31	31	31	31	31	31	31	33	33	33	33	33	33	33	33
340300	Anhui	Bengbu	341.2	0	0	0	0	0	0	0	0	0	0	0	0	0	1	1	1	3	3	3	8	15	16	26	37	43	48	64	88	99	115	126	134	141	146	149	153	157	158	158	159	160	160	160	160	160	160
340700	Anhui	Tongling	164.1	0	0	0	0	0	0	0	0	0	0	0	0	0	0	3	3	3	9	9	10	14	16	16	18	19	19	20	22	23	24	25	27	27	28	28	28	28	28	29	29	29	29	29	29	29	29
341200	Anhui	Fuyang	825.9	0	0	0	0	0	0	0	0	0	0	0	0	0	2	7	10	10	21	23	28	38	47	59	65	79	84	95	105	113	118	125	132	138	142	146	150	152	153	154	155	155	155	155	155	155	155
340500	Anhui	Maanshan	236.1	0	0	0	0	0	0	0	0	0	0	0	0	0	0	4	7	7	10	11	14	14	22	27	28	28	30	30	30	31	31	31	32	32	32	34	35	36	36	36	37	37	37	38	38	38	38
341000	Anhui	Huangshan	142.1	0	0	0	0	0	0	0	0	0	0	0	0	0	0	0	1	1	4	7	7	9	9	9	9	9	9	9	9	9	9	9	9	9	9	9	9	9	9	9	9	9	9	9	9	9	9
110000	Beijing	Beijing	2154	0	0	0	0	0	0	0	0	0	0	5	10	14	26	36	51	68	91	102	114	132	156	183	212	228	253	274	297	315	326	337	342	352	366	372	375	380	381	387	393	395	396	399	399	399	400
500000	Chongqing	Chongqing	3124	0	0	0	0	0	0	0	0	0	0	0	5	9	27	57	75	110	132	147	165	206	238	262	300	337	366	389	411	426	446	468	486	505	518	529	537	544	551	553	555	560	567	572	573	575	576
350400	Fujian	Sanming	259	0	0	0	0	0	0	0	0	0	0	0	0	0	0	1	4	4	8	8	10	10	10	11	11	11	11	11	12	12	13	13	13	13	13	13	13	13	14	14	14	14	14	14	14	14	14
350700	Fujian	Nanping	269	0	0	0	0	0	0	0	0	0	0	0	0	0	0	0	0	2	3	3	3	3	8	8	11	11	12	12	12	14	16	18	19	19	20	20	20	20	20	20	20	20	20	20	20	20	20
350200	Fujian	Xiamen	429	0	0	0	0	0	0	0	0	0	0	0	0	1	3	3	4	4	5	6	7	13	17	18	19	20	21	21	23	25	25	28	31	32	34	34	34	34	35	35	35	35	35	35	35	35	35
350900	Fujian	Ningde	291	0	0	0	0	0	0	0	0	0	0	0	0	1	1	2	3	6	6	7	8	9	9	9	12	12	14	16	16	21	23	24	24	24	25	25	25	25	25	25	26	26	26	26	26	26	26
350500	Fujian	Quanzhou	874	0	0	0	0	0	0	0	0	0	0	0	0	1	1	3	4	10	13	13	18	22	24	29	31	35	37	39	40	40	42	42	43	43	44	44	46	46	46	46	46	46	46	46	46	46	47
350600	Fujian	Zhangzhou	516	0	0	0	0	0	0	0	0	0	0	0	0	0	0	3	4	4	5	6	7	8	11	12	13	13	15	16	16	16	16	16	17	19	19	19	20	20	20	20	20	20	20	20	20	20	20
350100	Fujian	Fuzhou	780	0	0	0	0	0	0	0	0	0	0	0	0	1	4	6	10	17	18	24	30	32	39	44	47	53	55	56	57	59	62	63	63	64	64	66	66	68	69	71	71	71	71	71	71	71	71
350300	Fujian	Putian	291	0	0	0	0	0	0	0	0	0	0	0	0	0	0	0	0	9	14	14	17	22	25	27	34	37	38	42	44	47	47	51	51	52	54	54	55	55	55	55	55	55	55	55	55	55	55
350800	Fujian	Longyan	264	0	0	0	0	0	0	0	0	0	0	0	0	0	0	0	0	0	1	1	1	1	1	1	1	2	2	2	4	5	6	6	6	6	6	6	6	6	6	6	6	6	6	6	6	6	6
622900	Gansu	Linxia	207.14	0	0	0	0	0	0	0	0	0	0	0	0	0	0	1	1	2	2	2	2	2	2	2	3	3	3	3	3	3	3	3	3	3	3	3	3	3	3	3	3	3	3	3	3	3	3
620100	Gansu	Lan'Zhou	379.09	0	0	0	0	0	0	0	0	0	0	0	0	0	1	2	4	8	11	14	14	15	20	23	26	28	30	30	32	32	33	33	35	35	35	35	35	35	35	36	36	36	36	36	36	36	36
620200	Gansu	Jiayuguan	25.31	0	0	0	0	0	0	0	0	0	0	0	0	0	0	0	0	0	0	0	0	0	0	0	0	0	0	0	0	0	0	0	0	0	0	0	0	0	0	0	0	0	0	0	0	0	0
620500	Gansu	Tianshui	336.89	0	0	0	0	0	0	0	0	0	0	0	0	0	0	0	0	0	1	1	2	2	3	3	8	10	10	10	10	10	12	12	12	12	12	12	12	12	12	12	12	12	12	12	12	12	12
621100	Gansu	Dingxi	282.58	0	0	0	0	0	0	0	0	0	0	0	0	0	0	0	1	1	1	1	2	2	2	3	3	3	3	5	5	8	8	8	8	8	8	9	9	9	9	9	9	9	9	9	9	9	9
620800	Gansu	Pingliang	212.53	0	0	0	0	0	0	0	0	0	0	0	0	0	0	0	0	0	0	1	1	1	1	1	1	1	1	1	1	2	4	7	8	8	8	9	9	9	9	9	9	9	9	9	9	9	9
621000	Gansu	Qingyang	227.88	0	0	0	0	0	0	0	0	0	0	0	0	0	0	0	0	0	0	0	0	0	0	0	1	1	1	2	2	2	2	3	3	3	3	3	3	3	3	3	3	3	3	3	3	3	3
620700	Gansu	Zhangye	123.76	0	0	0	0	0	0	0	0	0	0	0	0	0	0	0	0	1	1	2	2	2	2	2	2	2	2	2	2	2	2	2	2	2	2	2	2	2	2	2	2	2	2	2	2	2	2
620600	Gansu	Wuwei	182.5	0	0	0	0	0	0	0	0	0	0	0	0	0	0	0	0	0	0	0	0	0	0	0	0	0	0	0	0	0	0	0	0	0	0	0	0	0	0	0	0	0	0	0	0	0	0
623000	Gansu	Gannan	72.32	0	0	0	0	0	0	0	0	0	0	0	0	0	0	0	0	0	0	0	0	0	0	1	1	1	1	2	3	3	6	6	6	6	7	8	8	8	8	8	8	8	8	8	8	8	8
620400	Gansu	Baiyin	174.08	0	0	0	0	0	0	0	0	0	0	0	0	0	1	1	1	1	1	1	1	1	1	1	1	1	1	2	4	4	4	4	4	4	4	4	4	4	4	4	4	4	4	4	4	4	4
620900	Gansu	Jiuquan	113.22	0	0	0	0	0	0	0	0	0	0	0	0	0	0	0	0	0	0	0	0	0	0	0	0	0	0	0	0	0	0	0	0	0	0	0	0	0	0	0	0	0	0	0	0	0	0
620300	Gansu	Jinchang	45.82	0	0	0	0	0	0	0	0	0	0	0	0	0	0	0	0	0	1	1	1	1	1	1	1	1	1	1	1	1	1	1	1	1	1	1	1	1	1	1	1	1	1	1	1	1	1
621200	Gansu	Longnan	264.31	0	0	0	0	0	0	0	0	0	0	0	0	0	0	0	0	1	1	1	1	3	3	3	4	4	4	4	4	4	4	4	4	4	4	4	4	4	4	4	4	4	4	4	4	4	4
441900	Guangdong	Dongguan	846.45	0	0	0	0	0	0	0	0	0	0	0	0	0	0	1	2	2	2	7	7	16	21	27	31	37	44	47	53	56	58	60	62	67	70	73	81	89	89	91	91	92	93	93	94	96	97
442000	Guangdong	Zhongshan	338	0	0	0	0	0	0	0	0	0	0	0	0	1	2	2	2	4	6	12	16	18	18	21	25	31	35	44	46	46	51	56	58	62	64	64	65	65	66	66	66	66	66	66	66	66	66
445300	Guangdong	Yunfu	254.52	0	0	0	0	0	0	0	0	0	0	0	0	0	0	0	0	0	0	0	0	0	0	0	0	0	0	0	0	0	0	0	0	0	0	0	0	0	0	0	0	0	0	0	0	0	0
440600	Guangdong	Foshan	815.86	0	0	0	0	0	0	0	0	0	0	0	1	1	6	9	10	14	18	18	25	32	38	39	43	46	49	50	57	60	65	68	70	78	81	82	84	84	84	84	84	84	84	84	84	84	84
440100	Guangdong	Guangzhou	1530.59	0	0	0	0	0	0	0	0	0	0	0	2	5	7	14	14	39	51	63	79	106	137	175	189	216	237	255	284	298	304	313	317	323	327	328	335	338	339	339	339	339	339	343	345	345	346
441300	Guangdong	Huizhou	488	0	0	0	0	0	0	0	0	0	0	1	1	1	5	7	8	8	11	12	17	17	20	23	28	29	31	35	39	41	47	50	53	54	55	56	58	58	58	59	62	62	62	62	62	62	62
445200	Guangdong	Jieyang	610.5	0	0	0	0	0	0	0	0	0	0	0	0	0	0	0	3	3	4	6	6	6	6	6	6	6	6	7	7	7	7	7	8	8	8	8	8	8	8	8	8	8	8	8	8	8	8
441400	Guangdong	Meizhou	438.3	0	0	0	0	0	0	0	0	0	0	0	0	0	0	0	0	1	3	4	5	5	5	6	7	9	10	12	12	13	13	13	13	13	13	14	15	16	16	16	16	16	16	16	16	16	16
440500	Guangdong	Shantou	566.48	0	0	0	0	0	0	0	0	0	0	0	0	0	0	1	2	2	5	6	12	12	14	14	17	18	20	20	22	25	25	25	25	25	25	25	25	25	25	25	25	25	25	25	25	25	25
441500	Guangdong	Shanwei	301.5	0	0	0	0	0	0	0	0	0	0	0	0	0	0	0	0	1	1	1	1	3	4	4	5	5	5	5	5	5	5	5	5	5	5	5	5	5	5	5	5	5	5	5	5	5	5
440700	Guangdong	Jiangmen	463.03	0	0	0	0	0	0	0	0	0	0	0	0	0	0	0	0	0	0	0	1	1	3	3	4	6	7	9	11	14	17	19	20	21	22	22	22	23	23	23	23	23	23	23	23	23	23
441600	Guangdong	Heyuan	310.56	0	0	0	0	0	0	0	0	0	0	0	0	0	0	0	0	0	0	1	1	1	1	1	1	1	1	1	2	3	3	3	3	3	3	3	3	3	4	4	4	4	4	4	4	4	4
440300	Guangdong	Shenzhen	1343.88	0	0	0	0	0	0	0	0	0	1	9	14	15	15	20	27	36	49	63	86	110	170	196	226	269	289	314	334	351	364	368	375	386	391	400	406	414	415	416	416	416	416	417	417	417	417
441800	Guangdong	Qingyuan	388.58	0	0	0	0	0	0	0	0	0	0	0	0	0	1	2	3	3	5	6	6	6	6	6	6	8	10	10	10	10	10	10	10	12	12	12	12	12	12	12	12	12	12	12	12	12	12
440800	Guangdong	Zhanjiang	736	0	0	0	0	0	0	0	0	0	0	1	2	2	2	2	4	5	5	7	9	11	13	14	14	15	18	19	19	20	21	21	21	21	21	22	22	22	22	22	22	22	22	22	22	22	22
445100	Guangdong	Chaozhou	265.98	0	0	0	0	0	0	0	0	0	0	0	0	0	0	0	0	0	0	0	0	0	3	3	4	4	4	5	5	5	5	5	5	5	5	5	5	5	5	5	5	5	5	5	5	5	5
440400	Guangdong	Zhuhai	202.37	0	0	0	0	0	0	0	0	0	0	3	4	4	8	10	10	12	12	14	18	26	38	41	51	64	69	73	73	82	83	85	86	87	89	91	95	96	97	98	98	98	98	98	98	98	98
441200	Guangdong	Zhaoqing	418.71	0	0	0	0	0	0	0	0	0	0	0	0	1	1	2	4	4	4	5	5	6	6	7	7	10	11	13	14	14	14	14	15	16	16	17	17	17	17	18	18	18	18	19	19	19	19
440900	Guangdong	Maoming	641.15	0	0	0	0	0	0	0	0	0	0	0	0	0	0	0	0	0	0	2	3	3	3	3	4	5	6	6	6	6	9	10	11	13	13	13	13	13	14	14	14	14	14	14	14	14	14
441700	Guangdong	Yangjiang	257.09	0	0	0	0	0	0	0	0	0	0	0	0	0	3	5	6	8	8	10	10	10	10	10	10	12	12	13	13	13	13	13	13	13	13	13	13	13	13	13	13	13	13	13	13	14	14
440200	Guangdong	Shaoguan	303.04	0	0	0	0	0	0	0	0	0	0	0	2	2	3	3	3	4	4	4	4	4	4	5	5	6	6	6	6	6	6	6	7	7	8	8	10	10	10	10	10	10	10	10	10	10	10
450500	Guangxi	Beihai	170.07	0	0	0	0	0	0	0	0	0	0	0	0	3	6	6	7	9	11	13	15	17	23	23	26	27	29	31	31	32	33	35	36	39	39	40	43	43	43	44	44	44	44	44	44	44	44
450100	Guangxi	NanNing	734.48	0	0	0	0	0	0	0	0	0	0	0	0	0	0	0	1	5	5	7	15	16	16	16	22	27	28	30	31	32	35	37	41	44	44	47	49	50	51	54	54	54	54	55	55	55	55
451400	Guangxi	Chongzuo	211.03	0	0	0	0	0	0	0	0	0	0	0	0	0	0	0	0	0	0	0	0	0	0	0	0	0	0	0	0	0	0	0	0	0	0	0	0	0	0	0	0	0	0	0	0	0	0
451300	Guangxi	Laibin	224.43	0	0	0	0	0	0	0	0	0	0	0	0	0	0	0	0	0	0	0	0	0	0	0	0	0	0	1	2	3	7	11	11	11	11	11	11	11	11	11	11	11	11	11	11	11	11
450200	Guangxi	Liuzhou	407.8	0	0	0	0	0	0	0	0	0	0	0	0	1	2	3	4	6	6	6	10	11	12	12	14	15	17	20	20	20	20	22	22	22	22	22	24	24	24	24	24	24	24	24	24	24	24
450300	Guangxi	Guilin	511.23	0	0	0	0	0	0	0	0	0	0	0	0	0	2	6	11	14	15	16	18	18	21	23	24	24	26	27	28	29	29	30	30	31	31	31	31	31	31	31	31	31	31	32	32	32	32
450400	Guangxi	Wuzhou	307.7	0	0	0	0	0	0	0	0	0	0	0	0	1	1	1	2	2	4	4	4	4	5	5	5	5	5	5	5	5	5	5	5	5	5	5	5	5	5	5	5	5	5	5	5	5	5
451200	Guangxi	Hechi	356.36	0	0	0	0	0	0	0	0	0	0	0	0	0	1	3	3	3	3	3	5	6	6	6	6	8	9	11	11	15	19	21	21	21	21	21	22	22	22	22	23	23	24	25	25	27	28
450900	Guangxi	Yulin	587.78	0	0	0	0	0	0	0	0	0	0	0	0	0	0	1	1	2	2	2	2	4	5	7	8	8	8	8	8	9	9	9	9	9	9	9	10	10	10	10	11	11	11	11	11	11	11
451000	Guangxi	Baise	368.74	0	0	0	0	0	0	0	0	0	0	0	0	0	1	1	2	2	2	2	2	2	2	2	2	2	2	2	3	3	3	3	3	3	3	3	3	3	3	3	3	3	3	3	3	3	3
450800	Guangxi	Guigang	443.08	0	0	0	0	0	0	0	0	0	0	0	0	0	0	0	0	0	0	0	0	0	0	4	5	5	5	7	7	7	7	8	8	8	8	8	8	8	8	8	8	8	8	8	8	8	8
451100	Guangxi	Hezhou	208.53	0	0	0	0	0	0	0	0	0	0	0	0	0	0	0	0	0	0	0	1	1	1	3	4	4	4	4	4	4	4	4	4	4	4	4	4	4	4	4	4	4	4	4	4	4	4
450700	Guangxi	Qinzhou	332.41	0	0	0	0	0	0	0	0	0	0	0	0	0	0	0	0	0	0	0	1	1	1	2	2	3	4	7	7	8	8	8	8	8	8	8	8	8	8	8	8	8	8	8	8	8	8
450600	Guangxi	Fangchenggang	96.36	0	0	0	0	0	0	0	0	0	0	0	0	0	0	2	2	3	3	5	5	7	8	8	9	11	13	15	15	16	16	17	17	17	17	17	17	18	18	18	18	19	19	19	19	19	19
520200	Guizhou	Liupanshui	295.05	0	0	0	0	0	0	0	0	0	0	0	0	0	0	0	0	1	1	1	1	4	8	8	9	9	9	9	9	9	10	10	10	10	10	10	10	10	10	10	10	10	10	10	10	10	10
520400	Guizhou	Anshun	236.36	0	0	0	0	0	0	0	0	0	0	0	0	0	0	0	0	0	0	0	0	0	0	2	2	2	3	3	4	4	4	4	4	4	4	4	4	4	4	4	4	4	4	4	4	4	4
520500	Guizhou	Bijie	671.43	0	0	0	0	0	0	0	0	0	0	0	0	0	0	0	0	0	0	0	1	1	3	4	4	8	11	13	13	21	21	21	21	22	22	23	23	23	23	23	23	23	23	23	23	23	23
520100	Guizhou	Guiyang	497.14	0	0	0	0	0	0	0	0	0	0	0	0	1	1	1	1	1	1	1	1	1	4	6	7	10	12	15	18	18	22	27	29	29	33	34	34	34	36	36	36	36	36	36	36	36	36
520300	Guizhou	Zunyi	630.2	0	0	0	0	0	0	0	0	0	0	0	0	0	0	0	0	0	0	0	1	1	4	5	8	9	9	9	12	15	15	19	23	25	25	28	31	32	32	32	32	32	32	32	32	32	32
520600	Guizhou	Tongren	318.85	0	0	0	0	0	0	0	0	0	0	0	0	1	1	2	2	2	2	2	2	2	3	3	6	6	6	6	6	6	7	8	9	10	10	10	10	10	10	10	10	10	10	10	10	10	10
522600	Guizhou	Qiandongnan Miao and Dong Autonomous Prefecture	355.2	0	0	0	0	0	0	0	0	0	0	0	0	0	0	0	0	0	0	0	1	1	2	4	4	4	5	5	5	5	6	8	10	10	10	10	10	10	10	10	10	10	10	10	10	10	10
522700	Guizhou	Qiannan Buyei and Miao Autonomous Prefecture		0	0	0	0	0	0	0	0	0	0	0	0	1	1	1	1	2	4	4	4	4	4	5	5	6	6	6	7	7	7	8	8	17	17	17	17	17	17	17	17	17	17	17	17	17	17
522300	Guizhou	Qianxinan Buyei and Miao Autonomous Prefecture	288.6	0	0	0	0	0	0	0	0	0	0	0	0	0	0	0	1	1	1	1	1	1	1	1	1	2	3	3	3	4	4	4	4	4	4	4	4	4	4	4	4	4	4	4	4	4	4
460200	Hainan	Sanya	77.39	0	0	0	0	0	0	0	0	0	0	0	0	0	4	10	12	14	23	24	25	25	28	32	32	36	41	49	51	57	62	63	68	69	77	77	77	77	77	77	77	77	77	77	77	77	77
460400	Hainan	Danzhou	99.84	0	0	0	0	0	0	0	0	0	0	0	0	0	0	3	3	3	6	6	6	7	8	8	11	12	13	16	18	19	19	20	20	21	25	25	25	25	25	25	25	28	28	28	28	28	28
460100	Hainan	Haikou	230.23	0	0	0	0	0	0	0	0	0	0	0	0	0	4	4	5	5	11	13	15	17	21	23	27	31	35	35	42	46	47	53	54	55	55	55	60	60	60	61	61	63	63	63	63	63	63
130600	Hebei	Baoding	939.91	0	0	0	0	0	0	0	0	0	0	0	0	0	0	1	3	3	3	6	7	11	11	13	13	13	17	17	18	18	21	26	30	31	31	31	32	32	32	32	32	32	32	32	32	32	32
130200	Hebei	Tangshan	796.4	0	0	0	0	0	0	0	0	0	0	0	0	0	0	0	0	0	1	3	3	7	8	11	11	11	12	17	19	23	27	28	31	33	35	43	46	51	51	51	55	56	57	57	58	58	58
139001	Hebei	Dingzhou	123.09	0	0	0	0	0	0	0	0	0	0	0	0	0	0	0	0	0	0	0	0	0	0	0	0	0	0	0	0	0	0	0	0	0	0	0	0	0	0	0	0	0	0	0	0	0	0
131000	Hebei	Langfang	492.05	0	0	0	0	0	0	0	0	0	0	0	0	0	0	0	0	2	6	9	9	9	11	11	12	12	13	14	15	20	22	24	26	28	29	29	29	30	30	30	30	30	30	30	30	30	30
130700	Hebei	Zhangjiakou	442.33	0	0	0	0	0	0	0	0	0	0	0	0	0	0	0	0	0	0	1	6	6	8	9	9	9	10	12	13	14	14	17	21	21	25	31	33	34	34	34	34	34	34	34	34	34	34
130800	Hebei	Chengde	358.27	0	0	0	0	0	0	0	0	0	0	0	0	0	0	1	1	1	1	1	2	2	2	2	2	3	4	5	6	7	7	7	7	7	7	7	7	7	7	7	7	7	7	7	7	7	7
130900	Hebei	Cangzhou	754.43	0	0	0	0	0	0	0	0	0	0	0	0	0	1	2	2	2	5	8	12	18	19	19	19	20	20	21	23	28	28	28	32	37	42	45	46	47	47	48	48	48	48	48	48	48	48
130100	Hebei	Shijiazhuang	1103.12	0	0	0	0	0	0	0	0	0	0	0	0	1	1	4	5	7	9	10	11	11	12	13	16	21	21	24	24	24	24	25	27	27	27	27	27	28	28	28	28	28	28	29	29	29	29
130300	Hebei	Qinhuangdao	301.36	0	0	0	0	0	0	0	0	0	0	0	0	0	0	0	0	0	0	0	0	0	1	1	2	2	3	3	5	7	7	7	9	9	9	9	10	10	10	10	10	10	10	10	10	10	10
131100	Hebei	Hengshui	434.08	0	0	0	0	0	0	0	0	0	0	0	0	0	0	0	0	0	2	3	4	4	4	4	4	5	5	7	7	7	8	8	8	8	8	8	8	8	8	8	8	8	8	8	8	8	8
139002	Hebei	Xinji	63.7	0	0	0	0	0	0	0	0	0	0	0	0	0	0	0	0	0	0	0	0	0	0	0	0	0	0	0	0	0	0	0	0	0	0	0	0	0	0	0	0	0	0	0	0	0	0
130500	Hebei	Xingtai	739.52	0	0	0	0	0	0	0	0	0	0	0	0	0	0	0	0	1	2	3	5	7	10	10	14	16	16	19	19	21	21	21	21	21	21	22	22	22	23	23	23	23	23	23	23	23	23
130400	Hebei	Handan	954.97	0	0	0	0	0	0	0	0	0	0	0	0	0	0	0	2	2	4	4	6	7	10	11	11	14	14	18	22	26	27	27	27	29	31	31	31	31	31	31	31	31	31	31	32	32	32
230900	Heilongjiang	Qitaihe	77	0	0	0	0	0	0	0	0	0	0	0	0	0	0	0	0	1	2	2	2	3	5	6	7	8	9	9	10	11	13	14	15	15	16	16	16	16	16	17	17	17	17	17	17	17	17
230700	Heilongjiang	Yichun	112.4	0	0	0	0	0	0	0	0	0	0	0	0	0	0	0	0	0	0	0	0	0	0	0	0	0	0	0	0	0	0	0	0	0	0	0	1	1	1	1	1	1	1	1	1	1	1
230800	Heilongjiang	Jiamusi	232	0	0	0	0	0	0	0	0	0	0	0	0	0	0	0	0	1	1	5	5	8	11	11	11	11	11	12	13	13	13	14	15	15	15	15	15	15	15	15	15	15	15	15	15	15	15
230500	Heilongjiang	Shuangyashan	140.7	0	0	0	0	0	0	0	0	0	0	0	0	0	0	0	0	1	1	1	1	1	2	4	7	12	16	20	36	36	38	38	38	39	39	48	48	49	50	52	52	52	52	52	52	52	52
230100	Heilongjiang	Harbin	951.3	0	0	0	0	0	0	0	0	0	0	0	0	0	1	6	8	8	10	11	13	18	25	34	45	63	73	82	94	100	114	128	146	150	159	164	167	182	188	190	192	194	197	197	198	198	198
232700	Heilongjiang	Daxing'anling	41.7	0	0	0	0	0	0	0	0	0	0	0	0	0	0	0	0	0	0	0	1	2	2	2	2	2	2	2	2	2	2	2	2	2	2	2	2	2	2	2	2	2	2	2	2	2	2
230600	Heilongjiang	Daqing	274.7	0	0	0	0	0	0	0	0	0	0	0	0	0	1	1	3	5	5	5	5	7	8	8	11	11	11	13	13	13	13	13	14	15	15	18	19	19	20	20	23	26	26	26	26	26	26
231000	Heilongjiang	Mudanjiang	250.4	0	0	0	0	0	0	0	0	0	0	0	0	1	1	1	1	1	1	1	1	2	6	7	8	8	9	10	11	13	12	12	12	12	12	12	12	12	12	13	13	14	14	14	14	14	14
231200	Heilongjiang	Suihua	521.7	0	0	0	0	0	0	0	0	0	0	0	0	0	1	1	2	3	8	8	10	12	13	14	16	22	24	29	39	44	35	37	39	43	45	45	46	46	46	46	47	47	47	47	47	47	47
230300	Heilongjiang	Jixi	169.4	0	0	0	0	0	0	0	0	0	0	0	0	0	0	0	0	0	0	1	1	2	4	4	6	9	12	21	29	31	34	34	38	43	44	44	45	46	46	46	46	46	46	46	46	46	46
230400	Heilongjiang	Hegang	98.5	0	0	0	0	0	0	0	0	0	0	0	0	0	0	0	0	0	0	0	1	1	1	1	1	2	2	2	2	3	4	5	5	5	5	5	5	5	5	5	5	5	5	5	5	5	5
231100	Heilongjiang	Heihe	158.1	0	0	0	0	0	0	0	0	0	0	0	0	0	0	0	0	0	0	0	0	0	0	1	1	1	1	1	1	2	2	4	4	6	10	13	13	14	14	14	14	14	14	14	14	14	14
230200	Heilongjiang	Qiqihar	526.7	0	0	0	0	0	0	0	0	0	0	0	0	0	0	0	1	1	2	3	3	3	3	3	3	6	20	26	27	27	27	30	32	33	33	36	36	38	42	43	43	43	43	43	43	43	43
411200	Henan	Sanmenxia	228	0	0	0	0	0	0	0	0	0	0	0	0	1	1	1	2	3	3	4	5	6	7	7	7	7	7	7	7	7	7	7	7	7	7	7	7	7	7	7	7	7	7	7	7	7	7
411500	Henan	Xinyang	646	0	0	0	0	0	0	0	0	0	0	0	0	0	1	6	22	23	29	32	42	49	70	88	99	112	138	164	176	192	205	220	228	231	240	243	252	261	262	266	268	269	270	273	274	274	274
411300	Henan	Nanyang	1003	0	0	0	0	0	0	0	0	0	0	0	0	0	0	8	15	19	26	31	51	61	66	76	84	99	107	111	118	128	133	134	136	138	145	146	150	151	154	155	155	155	155	155	155	155	155
411600	Henan	Zhoukou	866	0	0	0	0	0	0	0	0	0	0	0	0	0	1	4	5	11	15	19	25	36	38	40	47	52	56	59	60	62	62	65	65	66	68	69	70	71	75	76	76	76	76	76	76	76	76
411400	Henan	Shangqiu	733	0	0	0	0	0	0	0	0	0	0	0	0	0	0	0	0	6	7	14	18	31	36	44	50	60	61	65	72	76	82	83	86	86	87	88	90	91	91	91	91	91	91	91	91	91	91
410500	Henan	Anyang	519	0	0	0	0	0	0	0	0	0	0	0	0	0	0	0	3	7	11	14	17	21	25	25	29	33	35	37	40	43	44	45	46	49	50	50	51	51	51	52	52	53	53	53	53	53	53
410400	Henan	Pingdingshan	503	0	0	0	0	0	0	0	0	0	0	0	0	0	0	1	2	5	5	5	8	10	11	14	19	28	34	41	46	48	50	52	54	55	56	57	58	58	58	58	58	58	58	58	58	58	58
410200	Henan	Kaifeng	457	0	0	0	0	0	0	0	0	0	0	0	0	0	0	0	0	1	2	3	4	6	8	11	11	12	17	18	20	21	24	24	25	25	25	25	25	26	26	26	26	26	26	26	26	26	26
410700	Henan	Xinxiang	581	0	0	0	0	0	0	0	0	0	0	0	0	0	0	1	3	4	6	7	12	17	23	23	27	33	39	41	41	43	44	46	48	53	54	55	55	56	57	57	57	57	57	57	57	57	57
410300	Henan	Luoyang	692	0	0	0	0	0	0	0	0	0	0	0	0	1	1	1	1	2	2	2	2	3	5	7	7	12	17	21	24	25	25	27	28	29	30	30	31	31	31	31	31	31	31	31	31	31	31
411100	Henan	Luohe	267	0	0	0	0	0	0	0	0	0	0	0	0	0	0	0	3	6	9	9	11	13	14	16	20	23	24	26	26	29	30	30	31	33	33	33	34	34	34	34	34	35	35	35	35	35	35
410900	Henan	Puyang	364	0	0	0	0	0	0	0	0	0	0	0	0	0	0	0	0	0	0	1	1	3	3	3	3	4	4	5	5	7	9	10	11	13	13	13	17	17	17	17	17	17	17	17	17	17	17
410800	Henan	Jiaozuo	356	0	0	0	0	0	0	0	0	0	0	0	0	0	0	0	0	0	2	2	2	2	2	7	8	12	15	17	18	20	24	25	28	28	29	29	30	30	32	32	32	32	32	32	32	32	32
411000	Henan	Xuchang	441	0	0	0	0	0	0	0	0	0	0	0	0	0	0	0	0	1	2	2	3	8	12	13	15	19	24	26	28	30	31	31	32	34	34	37	37	38	38	38	39	39	39	39	39	39	39
410100	Henan	Zhengzhou	988	0	0	0	0	0	0	0	0	0	0	0	1	3	5	8	20	29	37	40	46	50	56	65	72	85	92	102	112	120	126	130	132	137	141	142	144	148	151	154	156	156	157	157	157	157	157
411700	Henan	Zhumadian	700	0	0	0	0	0	0	0	0	0	0	0	0	0	0	2	7	9	10	16	25	30	40	46	58	72	82	98	106	113	116	123	126	128	134	137	138	138	138	139	139	139	139	139	139	139	139
410600	Henan	Hebi	162	0	0	0	0	0	0	0	0	0	0	0	0	0	0	0	0	2	2	5	6	6	6	8	8	10	10	10	11	13	17	17	18	19	19	19	19	19	19	19	19	19	19	19	19	19	19
419001	Henan	Jiyuan	73	0	0	0	0	0	0	0	0	0	0	0	0	0	0	0	0	0	0	0	0	0	0	0	2	2	2	3	4	4	4	4	4	4	4	4	4	4	5	5	5	5	5	5	5	5	5
429004	Hubei	Xiantao	114.01	0	0	0	0	0	0	0	0	0	0	0	0	0	2	10	11	12	27	32	55	90	97	140	169	188	225	265	307	359	379	416	438	460	480	500	514	523	531	544	562	567	568	571	571	573	575
420300	Hubei	Shiyan	339.8	0	0	0	0	0	0	0	0	0	0	0	0	0	1	5	20	40	65	88	119	150	177	212	256	291	318	353	395	438	467	481	505	536	562	586	597	602	612	626	638	641	654	659	667	669	671
421200	Hubei	Xianning	254.84	0	0	0	0	0	0	0	0	0	0	0	0	0	0	0	43	64	91	112	130	166	206	246	296	348	384	399	443	476	493	507	515	525	534	732	840	852	861	868	832	766	766	836	836	836	836
429006	Hubei	Tianmen	124.74	0	0	0	0	0	0	0	0	0	0	0	0	0	0	3	5	13	23	34	44	67	82	99	115	117	128	138	163	179	197	217	261	293	362	416	422	447	485	500	486	473	477	493	494	494	495
420900	Hubei	Xiaogan	492.1	0	0	0	0	0	0	0	0	0	0	0	0	0	22	26	55	100	173	274	399	541	628	749	918	1120	1462	1886	2141	2313	2436	2541	2642	2751	2874	3009	3114	3201	3279	3320	3344	3329	3346	3429	3443	3465	3482
420500	Hubei	Yichang	413.79	0	0	0	0	0	0	0	0	0	0	0	0	0	1	1	20	31	51	63	117	167	276	353	392	452	496	563	610	633	711	749	772	784	810	877	906	901	895	904	907	891	895	914	917	924	926
422800	Hubei	Enshi	339	0	0	0	0	0	0	0	0	0	0	0	0	0	0	11	17	25	38	51	66	75	87	105	111	123	138	144	157	160	171	187	195	203	229	237	244	247	249	250	249	244	245	251	251	251	251
429005	Hubei	Qianjiang	96.61	0	0	0	0	0	0	0	0	0	0	0	0	0	0	0	0	5	7	8	10	12	27	35	35	44	54	64	74	80	82	85	90	90	94	104	116	166	182	185	185	185	188	189	191	194	195
429021	Hubei	Shennongjia	7.61	0	0	0	0	0	0	0	0	0	0	0	0	0	0	0	0	0	1	3	5	7	7	7	7	10	10	10	10	10	10	10	10	10	10	10	10	10	10	10	10	10	10	11	11	11	11
421000	Hubei	Jingzhou	557.01	0	0	0	0	0	0	0	0	0	0	0	0	6	8	10	33	47	71	101	151	221	287	333	499	613	713	801	885	941	997	1045	1075	1110	1431	1447	1478	1490	1501	1537	1541	1510	1517	1566	1574	1574	1576
420800	Hubei	Jingmen	289.75	0	0	0	0	0	0	0	0	0	0	0	0	1	8	21	38	90	114	142	191	227	251	329	345	400	422	508	553	588	663	641	656	696	927	901	902	909	915	900	901	794	800	914	918	920	920
420600	Hubei	Xiangyang	568	0	0	0	0	0	0	0	0	0	0	0	0	0	0	0	2	36	70	131	163	286	347	441	548	632	735	787	838	907	988	1019	1063	1088	1101	1111	1128	1144	1155	1163	1165	1167	1170	1173	1173	1174	1175
420700	Hubei	Ezhou	105.97	0	0	0	0	0	0	0	0	0	0	0	0	0	0	1	1	20	57	84	123	189	227	278	306	332	382	423	471	569	639	725	790	861	1065	1125	1192	1230	1274	1339	1343	1338	1343	1375	1379	1383	1385
421300	Hubei	Suizhou	222.1	0	0	0	0	0	0	0	0	0	0	0	0	0	0	5	36	52	70	116	143	228	304	384	458	641	706	834	915	953	984	1049	1095	1129	1160	1206	1232	1254	1267	1278	1280	1283	1287	1296	1300	1303	1305
421100	Hubei	Huanggang	633.3	0	0	0	0	0	0	0	0	0	0	12	12	12	12	64	122	154	213	324	496	573	726	1002	1246	1422	1645	1807	1897	2041	2141	2252	2332	2398	2662	2791	2817	2823	2831	2828	2844	2839	2856	2899	2904	2904	2904
420200	Hubei	Yellowstone	247.17	0	0	0	0	0	0	0	0	0	0	0	0	0	0	0	31	36	53	86	113	168	209	252	334	405	509	566	635	703	760	805	835	874	911	943	980	988	983	985	983	967	974	997	1001	1005	1008
420100	Hubei	Wuhan	1121.2	41	41	41	41	41	41	45	62	121	198	258	363	425	495	572	618	698	1590	1905	2261	2639	3215	4109	5142	6384	8351	10117	11618	13603	14982	16902	18454	19558	32994	35991	37914	39462	41152	42752	44412	45027	45566	45881	46454	46607	47071
431300	Hunan	Loudi	394.13	0	0	0	0	0	0	0	0	0	0	0	0	0	3	5	5	7	9	13	16	20	26	29	35	40	45	51	53	59	64	66	69	69	72	73	75	75	76	76	76	76	76	76	76	76	76
430600	Hunan	Yueyang	577.13	0	0	0	0	0	0	0	0	0	0	0	0	0	3	5	6	7	17	26	29	37	45	53	70	83	89	93	107	111	115	124	134	146	148	149	153	154	154	155	155	156	156	156	156	156	156
430700	Hunan	Changde	577.15	0	0	0	0	0	0	0	0	0	0	0	0	0	0	3	7	12	19	26	30	37	39	42	45	50	56	62	64	66	66	72	73	75	77	78	78	79	79	79	79	79	80	80	82	82	82
430800	Hunan	Zhangjiajie	154.92	0	0	0	0	0	0	0	0	0	0	0	0	0	0	0	0	0	0	0	1	1	2	3	3	3	3	3	5	5	5	5	5	5	5	5	5	5	5	5	5	5	5	5	5	5	5
431200	Hunan	Huaihua	498.33	0	0	0	0	0	0	0	0	0	0	0	0	3	3	5	8	11	16	18	23	26	28	31	32	35	35	36	38	38	39	39	39	39	39	39	40	40	40	40	40	40	40	40	40	40	40
430200	Hunan	Zhuzhou	402.85	0	0	0	0	0	0	0	0	0	0	0	0	0	1	1	3	5	7	13	18	19	22	25	26	34	38	41	46	48	58	61	68	71	75	77	77	77	77	77	77	77	77	78	79	79	79
431100	Hunan	Yongzhou	544.61	0	0	0	0	0	0	0	0	0	0	0	0	0	4	4	4	4	7	11	14	16	18	22	26	26	30	32	38	40	40	41	42	43	43	43	43	43	43	43	43	43	43	43	43	43	43
430300	Hunan	Xiangtan	288.15	0	0	0	0	0	0	0	0	0	0	0	0	0	1	2	3	4	6	8	9	10	13	16	19	21	23	24	25	28	28	31	32	32	32	34	35	35	35	35	35	35	35	36	36	36	36
433100	Hunan	Xiangxi Tujia and Miao Autonomous Prefecture		0	0	0	0	0	0	0	0	0	0	0	0	0	0	0	3	3	3	3	4	5	6	6	6	6	7	7	8	8	8	8	8	8	8	8	8	8	8	8	8	8	8	8	8	8	8
430900	Hunan	Yiyang	442.07	0	0	0	0	0	0	0	0	0	0	0	0	0	0	4	4	7	10	14	17	20	24	27	30	35	40	41	43	44	46	53	54	58	59	59	59	59	59	59	59	59	59	59	59	59	59
430400	Hunan	Hengyang	730.06	0	0	0	0	0	0	0	0	0	0	0	0	0	0	3	3	4	7	17	20	25	26	30	32	35	39	43	43	43	45	45	45	45	45	46	47	47	48	48	48	48	48	48	48	48	48
430500	Hunan	Shaoyang	730.24	0	0	0	0	0	0	0	0	0	0	0	0	0	0	2	2	8	11	19	29	36	41	49	51	55	68	74	83	86	87	89	91	94	99	100	100	101	101	101	102	102	102	102	102	102	102
431000	Hunan	Chenzhou	475.46	0	0	0	0	0	0	0	0	0	0	0	0	0	1	1	3	6	7	7	10	12	13	18	21	22	24	25	29	31	32	32	33	38	38	39	40	40	40	40	40	40	40	40	40	40	40
430100	Hunan	Changsha	839.45	0	0	0	0	0	0	0	0	0	0	0	1	1	8	8	18	22	24	46	57	68	86	112	125	148	164	179	190	196	205	213	219	223	228	238	241	241	241	241	241	242	242	242	242	242	242
150900	Inner Mongolia	Wulanchabu	209.02	0	0	0	0	0	0	0	0	0	0	0	0	0	0	0	0	0	0	0	0	2	2	2	3	3	3	3	3	3	3	3	3	3	3	3	3	3	3	3	3	3	3	3	3	3	3
150300	Inner Mongolia	Wuhai	56.61	0	0	0	0	0	0	0	0	0	0	0	0	0	0	0	0	0	0	0	0	0	0	1	1	1	2	2	2	2	2	2	2	2	2	2	2	2	2	2	2	2	2	2	2	2	2
152200	Inner Mongolia	Xing'an League	161.13	0	0	0	0	0	0	0	0	0	0	0	0	0	0	0	0	1	1	1	1	1	1	1	1	1	1	1	1	1	1	1	1	1	1	1	1	1	1	1	1	1	1	1	1	1	1
150200	Inner Mongolia	Baotou	289.69	0	0	0	0	0	0	0	0	0	0	0	0	0	0	0	0	2	3	3	3	3	3	5	6	6	7	9	9	10	10	11	11	11	11	11	11	11	11	11	11	11	11	11	11	11	11
150700	Inner Mongolia	Hulunbeir	253.41	0	0	0	0	0	0	0	0	0	0	0	0	0	1	1	2	2	2	2	2	2	2	2	2	3	3	5	5	5	5	5	5	6	6	6	6	6	6	6	7	7	7	7	7	7	7
150100	Inner Mongolia	Hohhot	313.68	0	0	0	0	0	0	0	0	0	0	0	0	0	0	0	0	0	0	2	2	2	2	2	4	4	5	5	7	7	7	7	7	7	7	7	7	7	7	7	7	7	7	7	7	7	7
150800	Inner Mongolia	Bayannaoer	169.38	0	0	0	0	0	0	0	0	0	0	0	0	0	0	0	0	0	0	1	2	2	3	3	3	3	4	4	4	4	6	6	6	6	6	6	8	8	8	8	8	8	8	8	8	8	8
150400	Inner Mongolia	Chifeng	433.09	0	0	0	0	0	0	0	0	0	0	0	0	0	0	0	1	1	2	2	2	2	2	2	2	2	3	3	4	4	4	4	4	5	5	7	7	9	9	9	9	9	9	9	9	9	9
150500	Inner Mongolia	Tongliao	313.88	0	0	0	0	0	0	0	0	0	0	0	0	0	0	0	0	1	1	1	1	1	1	1	1	1	1	1	2	3	3	6	6	6	6	6	6	6	6	7	7	7	7	7	7	7	7
150600	Inner Mongolia	Ordos	208.76	0	0	0	0	0	0	0	0	0	0	0	0	0	0	0	2	2	2	2	3	3	5	6	9	9	11	11	11	11	11	11	11	11	11	11	11	11	11	11	11	11	11	11	11	11	11
152500	Inner Mongolia	Xilingol League	105.83	0	0	0	0	0	0	0	0	0	0	0	0	0	0	1	2	2	2	2	2	2	2	2	2	2	2	2	2	2	2	2	2	2	3	5	6	6	8	8	9	9	9	9	9	9	9
152900	Inner Mongolia	Alxa League	25.07	0	0	0	0	0	0	0	0	0	0	0	0	0	0	0	0	0	0	0	0	0	0	0	0	0	0	0	0	0	0	0	0	0	0	0	0	0	0	0	0	0	0	0	0	0	0
320100	Jiangsu	Nanjing	850	0	0	0	0	0	0	0	0	0	0	0	0	0	3	4	7	7	10	14	19	25	28	35	40	44	47	52	57	65	71	78	84	87	90	91	91	92	92	92	93	93	93	93	93	93	93
320600	Jiangsu	Nantong	731.8	0	0	0	0	0	0	0	0	0	0	0	0	0	1	1	2	4	6	6	9	10	12	17	19	22	25	27	29	31	32	33	35	37	38	39	40	40	40	40	40	40	40	40	40	40	40
321300	Jiangsu	Suqian	493.79	0	0	0	0	0	0	0	0	0	0	0	0	0	0	1	1	1	3	4	4	7	8	8	9	10	11	11	12	12	12	12	12	12	12	12	12	13	13	13	13	13	13	13	13	13	13
320400	Jiangsu	Changzhou	473.6	0	0	0	0	0	0	0	0	0	0	0	0	0	0	5	5	6	8	8	10	13	14	15	15	19	24	27	29	31	31	31	31	36	38	43	43	46	49	50	51	51	51	51	51	51	51
320300	Jiangsu	Xuzhou	882.56	0	0	0	0	0	0	0	0	0	0	0	0	0	0	0	0	3	8	8	15	20	23	30	36	39	45	45	49	52	56	60	63	66	71	76	77	78	79	79	79	79	79	79	79	79	79
321000	Jiangsu	Yangzhou	454.9	0	0	0	0	0	0	0	0	0	0	0	0	0	1	1	1	4	5	8	8	8	13	13	14	15	15	15	17	17	18	18	18	18	20	20	21	22	23	23	23	23	23	23	23	23	23
320200	Jiangsu	Wuxi	659.15	0	0	0	0	0	0	0	0	0	0	0	0	0	1	1	2	4	6	9	10	12	13	19	23	25	26	28	31	34	38	41	45	48	49	51	52	53	55	55	55	55	55	55	55	55	55
321200	Jiangsu	Taizhou	463.61	0	0	0	0	0	0	0	0	0	0	0	0	0	0	0	1	2	4	8	9	12	17	17	21	23	26	28	29	30	30	31	34	36	37	37	37	37	37	37	37	37	37	37	37	37	37
320800	Jiangsu	Huaian	493.26	0	0	0	0	0	0	0	0	0	0	0	0	0	0	0	1	2	2	3	7	10	12	13	18	22	26	34	37	40	44	46	46	47	51	56	60	63	65	66	66	66	66	66	66	66	66
320900	Jiangsu	Yancheng	720.89	0	0	0	0	0	0	0	0	0	0	0	0	0	0	1	1	1	1	6	6	8	13	15	15	15	15	16	16	17	17	18	18	21	25	26	27	27	27	27	27	27	27	27	27	27	27
320500	Jiangsu	Suzhou	1074.99	0	0	0	0	0	0	0	0	0	0	0	0	1	2	3	7	8	12	20	24	32	34	38	44	52	55	60	69	72	75	77	80	84	85	85	86	86	86	87	87	87	87	87	87	87	87
320700	Jiangsu	Lianyungang	451.1	0	0	0	0	0	0	0	0	0	0	0	0	0	1	1	3	3	3	3	6	9	13	13	14	17	20	22	24	27	32	35	37	39	42	45	46	48	48	48	48	48	48	48	48	48	48
321100	Jiangsu	Zhenjiang	320.35	0	0	0	0	0	0	0	0	0	0	0	0	0	0	0	0	2	2	2	2	2	2	3	3	5	6	8	9	11	12	12	12	12	12	12	12	12	12	12	12	12	12	12	12	12	12
361100	Jiangxi	Shangrao	188.5326	0	0	0	0	0	0	0	0	0	0	0	0	0	0	2	6	6	7	9	11	12	16	19	32	50	69	78	86	92	98	103	111	116	119	122	123	123	123	123	123	123	123	123	123	123	123
360400	Jiangxi	Jiujiang	136.4826	0	0	0	0	0	0	0	0	0	0	0	0	0	1	2	2	4	9	16	31	42	43	55	64	78	86	92	95	97	100	101	101	105	109	114	115	117	117	118	118	118	118	118	118	118	118
360100	Jiangxi	Nanchang	160.8488	0	0	0	0	0	0	0	0	0	0	0	0	1	2	3	4	8	17	25	46	67	83	89	103	121	134	149	162	168	179	190	196	205	211	218	223	228	229	230	231	230	230	230	230	230	230
360800	Jiangxi	Ji'an	138.0576	0	0	0	0	0	0	0	0	0	0	0	0	0	1	1	2	3	3	4	5	8	11	12	13	15	15	15	16	17	17	18	19	21	20	20	20	21	21	22	22	22	22	22	22	22	22
360900	Jiangxi	Yichun	157.5877	0	0	0	0	0	0	0	0	0	0	0	0	0	0	1	5	6	10	14	14	26	29	31	36	45	48	54	62	67	74	77	83	88	95	101	102	104	106	106	106	106	106	106	106	106	106
361000	Jiangxi	Fuzhou	114.2301	0	0	0	0	0	0	0	0	0	0	0	1	1	1	4	6	7	8	9	13	15	18	24	29	34	44	46	56	59	63	64	67	68	69	71	72	72	72	72	72	72	72	72	72	72	72
360500	Jiangxi	Xinyu	37.5971	0	0	0	0	0	0	0	0	0	0	0	0	0	1	1	1	3	3	11	11	28	40	43	50	59	69	78	87	95	100	105	110	117	121	124	127	129	129	129	129	130	130	130	130	130	130
360200	Jiangxi	Jingdezhen	48.4957	0	0	0	0	0	0	0	0	0	0	0	0	0	0	1	1	2	2	2	2	3	3	3	3	4	4	4	4	4	5	5	5	5	5	5	5	5	6	6	6	6	6	6	6	6	6
360300	Jiangxi	Pingxiang	54.3071	0	0	0	0	0	0	0	0	0	0	0	1	1	1	1	2	2	2	2	5	8	9	15	18	20	22	23	24	24	24	25	26	29	29	31	32	32	33	33	33	33	33	33	33	33	33
360700	Jiangxi	Ganzhou	237.5902	0	0	0	0	0	0	0	0	0	0	0	0	0	0	2	7	7	10	16	21	27	30	34	35	42	48	52	59	64	69	71	72	72	76	76	76	76	76	76	76	76	76	76	76	76	76
360600	Jiangxi	Yingtan	33.2091	0	0	0	0	0	0	0	0	0	0	0	0	0	0	0	0	0	1	1	3	4	4	8	8	8	9	9	10	11	11	12	14	18	18	18	18	18	18	18	18	18	18	18	18	18	18
220200	Jilin	Jilin	411.61	0	0	0	0	0	0	0	0	0	0	0	0	0	1	2	2	2	3	3	3	3	3	3	4	5	5	5	5	5	5	5	5	5	5	5	5	5	5	5	5	5	5	5	5	5	5
220300	Jilin	Siping	318.18	0	0	0	0	0	0	0	0	0	0	0	0	0	0	0	0	1	1	1	1	1	1	1	4	7	8	9	10	10	12	12	12	12	13	14	14	14	14	14	15	15	15	15	15	15	15
222400	Jilin	Yanbian	207.2	0	0	0	0	0	0	0	0	0	0	0	0	0	0	0	0	0	0	0	2	2	2	2	2	3	3	4	5	5	5	5	5	5	5	5	5	5	5	5	5	5	5	5	5	5	5
220700	Jilin	Songyuan	274.55	0	0	0	0	0	0	0	0	0	0	0	0	0	1	1	1	2	2	2	2	2	2	2	2	2	2	2	2	2	2	2	2	2	2	2	2	2	2	2	2	2	2	2	2	2	2
220800	Jilin	Baicheng	188.5	0	0	0	0	0	0	0	0	0	0	0	0	0	0	0	0	0	0	0	0	0	0	0	0	0	0	0	0	1	1	1	1	1	1	1	1	1	1	1	1	1	1	1	1	1	1
220600	Jilin	Baishan	116.51	0	0	0	0	0	0	0	0	0	0	0	0	0	0	0	0	0	0	0	0	0	0	0	0	0	0	0	0	0	0	0	0	0	0	0	0	0	0	0	0	0	0	0	0	0	0
220400	Jilin	Liaoyuan	116.55	0	0	0	0	0	0	0	0	0	0	0	0	0	0	0	0	0	0	0	0	0	0	0	0	3	3	5	5	6	6	6	6	6	6	6	7	7	7	7	7	7	7	7	7	7	7
220500	Jilin	Tonghua	214.74	0	0	0	0	0	0	0	0	0	0	0	0	0	0	0	0	0	0	1	1	1	1	1	1	1	1	1	2	2	4	4	4	4	4	4	4	4	4	4	4	5	5	5	5	7	7
220100	Jilin	Changchun	753.8	0	0	0	0	0	0	0	0	0	0	0	0	1	1	1	1	1	2	2	5	5	8	14	18	21	32	33	36	38	43	45	46	48	48	49	50	51	51	51	51	51	51	51	51	51	51
210600	Liaoning	Dandong	232.9	0	0	0	0	0	0	0	0	0	0	0	0	0	0	0	0	1	5	5	5	5	5	6	6	6	6	7	7	7	7	7	7	7	7	7	7	7	7	7	7	7	7	7	7	7	7
210200	Liaoning	Dalian	598.7	0	0	0	0	0	0	0	0	0	0	0	0	1	1	2	4	4	5	5	5	7	8	10	12	12	13	14	14	14	16	16	16	16	16	17	18	18	19	19	19	19	19	19	19	19	19
210400	Liaoning	Fushun	206.7	0	0	0	0	0	0	0	0	0	0	0	0	0	0	0	0	0	0	0	0	0	0	0	0	0	0	0	0	0	0	0	0	0	0	0	0	0	0	0	0	0	0	0	0	0	0
211300	Liaoning	Chaoyang	334.9	0	0	0	0	0	0	0	0	0	0	0	0	0	1	2	2	2	2	3	4	5	6	6	6	6	6	6	6	6	6	6	6	6	6	6	6	6	6	6	6	6	6	6	6	6	6
210500	Liaoning	Benxi	144.5	0	0	0	0	0	0	0	0	0	0	0	0	0	0	1	1	2	2	2	3	3	3	3	3	3	3	3	3	3	3	3	3	3	3	3	3	3	3	3	3	3	3	3	3	3	3
210100	Liaoning	Shenyang	755.4	0	0	0	0	0	0	0	0	0	0	0	0	1	2	3	5	6	8	8	9	10	13	13	13	15	18	23	23	25	26	26	26	27	28	28	28	28	28	28	28	28	28	28	28	28	28
211100	Liaoning	Panjin	130	0	0	0	0	0	0	0	0	0	0	0	0	0	0	0	0	2	2	2	3	3	7	7	8	8	8	8	11	11	11	11	11	11	11	11	11	11	11	11	11	11	11	11	11	11	11
210800	Liaoning	Yingkou	230.8	0	0	0	0	0	0	0	0	0	0	0	0	0	0	0	1	1	1	1	1	1	1	1	1	1	1	1	1	1	1	1	1	1	1	1	1	1	1	1	1	1	1	1	1	1	1
211400	Liaoning	Huludao	275.8	0	0	0	0	0	0	0	0	0	0	0	0	0	0	2	2	2	2	3	4	4	5	5	5	5	6	7	7	9	9	9	9	11	11	11	11	12	12	12	12	12	12	12	12	12	12
211000	Liaoning	Liaoyang	174.4	0	0	0	0	0	0	0	0	0	0	0	0	0	0	0	0	0	1	1	1	1	1	1	2	2	2	2	2	2	3	3	3	3	3	3	3	3	3	3	3	3	3	3	3	3	3
211200	Liaoning	Tieling	289.2	0	0	0	0	0	0	0	0	0	0	0	0	0	0	2	2	2	2	2	2	2	2	2	3	3	3	3	3	3	3	4	4	4	7	7	7	7	7	7	7	7	7	7	7	7	7
210700	Liaoning	Jinzhou	293.4	0	0	0	0	0	0	0	0	0	0	0	0	0	0	0	0	0	0	4	4	4	7	7	7	7	7	7	7	8	10	11	11	11	12	12	12	12	12	12	12	12	12	12	12	12	12
210900	Liaoning	Fuxin	144.5	0	0	0	0	0	0	0	0	0	0	0	0	0	0	0	0	0	0	0	0	0	1	2	3	5	7	7	7	7	7	7	8	8	8	8	8	8	8	8	8	8	8	8	8	8	8
210300	Liaoning	Anshan	339.8	0	0	0	0	0	0	0	0	0	0	0	0	0	0	0	0	0	0	0	0	0	1	1	1	1	1	1	3	3	3	3	3	3	3	3	4	4	4	4	4	4	4	4	4	4	4
640500	Ningxia	Zhongwei	117.4627	0	0	0	0	0	0	0	0	0	0	0	0	0	1	1	1	1	1	1	1	2	2	2	2	3	3	3	3	3	3	3	3	3	3	3	3	3	3	3	3	3	3	3	3	3	3
640300	Ningxia	Wuzhong	142.2478	0	0	0	0	0	0	0	0	0	0	0	0	0	0	0	0	0	2	3	5	5	6	7	7	7	7	8	9	9	10	13	15	19	22	25	27	27	27	27	28	28	28	28	28	28	28
640400	Ningxia	Guyuan	125.0498	0	0	0	0	0	0	0	0	0	0	0	0	0	0	1	1	1	1	1	1	2	2	2	2	2	2	2	2	2	2	3	3	3	5	5	5	5	5	5	5	5	5	5	5	5	5
640200	Ningxia	Shizuishan	80.5913	0	0	0	0	0	0	0	0	0	0	0	0	0	0	0	0	0	0	0	0	0	0	0	0	1	1	1	1	1	1	1	1	1	1	1	1	1	1	1	1	1	1	1	1	1	1
640100	Ningxia	Yinchuan	229.3085	0	0	0	0	0	0	0	0	0	0	0	0	1	1	1	2	5	7	7	10	12	16	17	20	21	21	26	28	30	29	29	31	32	33	33	34	34	34	34	34	34	34	34	34	34	34
630200	Qinghai	Haidong	149.32	0	0	0	0	0	0	0	0	0	0	0	0	0	0	0	0	0	0	0	0	0	0	0	0	0	0	0	0	0	0	0	0	0	0	0	0	0	0	0	0	0	0	0	0	0	0
632200	Qinghai	Haibei	28.49	0	0	0	0	0	0	0	0	0	0	0	0	0	0	0	0	0	0	0	0	0	0	0	1	3	3	3	3	3	3	3	3	3	3	3	3	3	3	3	3	3	3	3	3	3	3
632500	Qinghai	Hainan	47.8	0	0	0	0	0	0	0	0	0	0	0	0	0	0	0	0	0	0	0	0	0	0	0	0	0	0	0	0	0	0	0	0	0	0	0	0	0	0	0	0	0	0	0	0	0	0
632800	Qinghai	Haixi	52.07	0	0	0	0	0	0	0	0	0	0	0	0	0	0	0	0	0	0	0	0	0	0	0	0	0	0	0	0	0	0	0	0	0	0	0	0	0	0	0	0	0	0	0	0	0	0
632700	Qinghai	Yushu Tibetan Autonomous Prefecture	42.25	0	0	0	0	0	0	0	0	0	0	0	0	0	0	0	0	0	0	0	0	0	0	0	0	0	0	0	0	0	0	0	0	0	0	0	0	0	0	0	0	0	0	0	0	0	0
630100	Qinghai	Xining	238.71	0	0	0	0	0	0	0	0	0	0	0	0	0	0	0	1	4	6	6	6	8	9	9	12	12	14	15	15	15	15	15	15	15	15	15	15	15	15	15	15	15	15	15	15	15	15
632300	Qinghai	Huangnan	28.02	0	0	0	0	0	0	0	0	0	0	0	0	0	0	0	0	0	0	0	0	0	0	0	0	0	0	0	0	0	0	0	0	0	0	0	0	0	0	0	0	0	0	0	0	0	0
610400	Shaanxi	Xianyang	435.62	0	0	0	0	0	0	0	0	0	0	0	0	0	1	1	3	4	4	5	5	6	8	9	9	12	16	16	16	17	17	18	18	18	18	18	18	18	18	18	18	18	18	18	18	18	18
611000	Shaanxi	Shangluo	237.91	0	0	0	0	0	0	0	0	0	0	0	0	0	0	0	0	1	2	2	2	2	2	2	2	5	6	6	7	7	7	7	7	7	7	7	7	7	7	7	7	7	7	7	7	7	7
610900	Shaanxi	Ankang	267.49	0	0	0	0	0	0	0	0	0	0	0	0	0	0	1	3	7	8	10	10	13	14	16	17	17	19	21	21	21	21	22	22	22	22	23	24	24	25	25	25	26	26	26	26	26	26
610300	Shaanxi	Baoji	376.1	0	0	0	0	0	0	0	0	0	0	0	0	0	0	0	0	0	3	4	4	4	6	7	8	10	10	10	12	12	13	13	13	13	13	13	13	13	13	13	13	13	13	13	13	13	13
610600	Shaanxi	Yan'an	225.57	0	0	0	0	0	0	0	0	0	0	0	0	0	0	1	1	2	2	3	3	7	7	7	7	7	7	7	7	8	8	8	8	8	8	8	8	8	8	8	8	8	8	8	8	8	8
610800	Shaanxi	Yulin	342.42	0	0	0	0	0	0	0	0	0	0	0	0	0	0	0	0	0	0	0	1	1	1	1	1	1	1	2	2	3	3	3	3	3	3	3	3	3	3	3	3	3	3	3	3	3	3
610700	Shaanxi	Hanzhong	343.7	0	0	0	0	0	0	0	0	0	0	0	0	0	0	0	0	3	4	6	6	11	13	15	15	16	19	20	21	21	21	21	21	21	21	21	21	25	25	25	26	26	26	26	26	26	26
610500	Shaanxi	Weinan	572.81	0	0	0	0	0	0	0	0	0	0	0	0	0	0	0	0	1	3	3	5	6	6	6	7	7	10	10	10	10	14	15	15	15	15	15	16	16	16	16	16	16	16	16	16	16	16
610100	Shaanxi	Xi'an	1020.35	0	0	0	0	0	0	0	0	0	0	0	0	0	2	2	14	12	15	18	22	32	39	47	55	60	70	74	80	88	96	98	104	110	114	114	114	114	117	117	118	120	120	120	120	120	120
610200	Shaanxi	Tongchuan	78.01	0	0	0	0	0	0	0	0	0	0	0	0	0	0	0	1	5	5	5	5	5	5	6	7	7	7	7	8	8	8	8	8	8	8	8	8	8	8	8	8	8	8	8	8	8	8
370500	Shandong	Dongying	217.97	0	0	0	0	0	0	0	0	0	0	0	0	0	0	0	0	0	0	0	0	0	0	0	0	0	0	0	0	0	0	0	0	0	0	0	0	0	0	0	0	0	0	0	0	0	0
371300	Shandong	Linyi	1066.71	0	0	0	0	0	0	0	0	0	0	0	0	2	2	3	7	7	8	15	16	20	23	24	24	27	30	32	35	38	40	42	44	45	45	47	47	47	47	48	48	49	49	49	49	49	49
371000	Shandong	Weihai	283.6	0	0	0	0	0	0	0	0	0	0	0	0	1	2	3	4	7	10	11	14	19	24	24	25	25	27	28	30	32	34	35	37	38	38	38	38	38	38	38	38	38	38	38	38	38	38
371400	Shandong	Dezhou	574.85	0	0	0	0	0	0	0	0	0	0	0	0	0	0	1	3	6	8	11	11	16	17	19	19	19	19	26	27	28	30	32	32	33	35	35	36	37	37	37	37	37	37	37	37	37	37
371100	Shandong	Rizhao	294.9	0	0	0	0	0	0	0	0	0	0	0	0	0	1	2	4	5	6	7	8	9	10	11	12	14	14	14	14	14	15	15	15	15	15	15	15	16	16	16	16	16	16	16	16	16	16
370400	Shandong	Zaozhuang	393.3	0	0	0	0	0	0	0	0	0	0	0	0	0	0	0	0	0	2	8	8	9	11	14	15	16	17	17	19	19	21	21	23	23	23	23	24	24	24	24	24	24	24	24	24	24	24
370900	Shandong	Tai'an	563.5	0	0	0	0	0	0	0	0	0	0	0	0	0	0	0	0	0	1	3	3	3	5	9	11	12	14	18	20	20	23	26	32	32	32	32	32	32	32	32	32	33	34	35	35	35	35
370100	Shandong	Jinan	890.87	0	0	0	0	0	0	0	0	0	0	0	0	0	0	2	3	7	10	11	14	16	18	19	22	25	29	33	39	42	42	44	46	47	47	47	47	47	47	47	47	47	47	47	47	47	47
370800	Shandong	Jining	835.6	0	0	0	0	0	0	0	0	0	0	0	0	0	0	2	4	5	5	5	8	8	10	14	18	21	23	32	35	38	39	39	41	42	43	46	49	51	52	52	52	52	253	253	257	257	257
370300	Shandong	Zibo	469.68	0	0	0	0	0	0	0	0	0	0	0	0	0	0	0	1	2	2	4	6	8	10	12	12	12	14	14	15	15	16	16	19	20	23	26	28	29	29	29	29	29	29	30	30	30	30
371600	Shandong	Binzhou	392.3	0	0	0	0	0	0	0	0	0	0	0	0	0	0	0	1	3	4	6	7	9	9	10	10	11	11	11	11	11	11	11	11	12	12	14	14	14	15	15	15	15	15	15	15	15	15
370700	Shandong	Weifang	935.15	0	0	0	0	0	0	0	0	0	0	0	0	0	1	1	2	3	3	5	7	8	9	10	13	13	16	21	27	29	34	37	38	38	38	41	42	43	44	44	44	44	44	44	44	44	44
370600	Shandong	Yantai	713.8	0	0	0	0	0	0	0	0	0	0	0	0	0	0	2	2	4	8	10	13	18	20	20	22	26	26	29	31	34	36	39	41	43	46	46	46	46	47	47	47	47	47	47	47	47	47
371500	Shandong	Liaocheng	609.83	0	0	0	0	0	0	0	0	0	0	0	0	0	0	1	1	1	3	3	5	7	7	9	9	10	12	15	20	27	33	34	37	38	38	38	38	38	38	38	38	38	38	38	38	38	38
371200	Shandong	Laiwu	99.48	0	0	0	0	0	0	0	0	0	0	0	0	0	0	0	0	0	0	0	0	0	0	0	0	0	0	0	0	0	0	0	0	0	0	0	0	0	0	0	0	0	0	0	0	0	0
371700	Shandong	Heze	878.17	0	0	0	0	0	0	0	0	0	0	0	0	0	0	0	1	3	4	7	7	7	8	8	9	10	12	12	13	14	14	16	17	18	18	18	18	18	18	18	18	18	18	18	18	18	18
370200	Shandong	Qingdao	949.98	0	0	0	0	0	0	0	0	0	0	0	1	3	3	4	6	10	13	15	18	21	21	22	25	29	34	41	43	46	47	52	53	53	53	53	56	57	57	58	59	59	59	59	59	60	60
310000	Shanghai	Shanghai	2428	0	0	0	0	0	0	0	0	0	0	2	9	16	20	33	40	53	66	80	101	128	153	177	193	208	233	254	269	281	292	295	302	306	313	318	326	328	331	333	333	333	334	334	335	335	335
141000	Shanxi	Linfen	450.8387	0	0	0	0	0	0	0	0	0	0	0	0	0	0	0	0	1	1	1	1	1	1	1	1	1	1	1	2	2	2	2	2	2	2	2	2	2	2	2	2	2	2	2	2	2	2
141100	Shanxi	Luliang	389.09	0	0	0	0	0	0	0	0	0	0	0	0	0	0	0	0	1	3	3	4	5	5	5	5	5	5	6	6	6	6	6	6	6	6	6	6	6	6	6	6	6	6	6	6	6	6
140200	Shanxi	Datong	346.3	0	0	0	0	0	0	0	0	0	0	0	0	0	0	1	1	1	1	3	4	5	6	8	9	9	9	9	9	10	11	11	11	11	12	12	12	12	12	12	12	12	12	12	12	12	12
140100	Shanxi	Taiyuan	446.19	0	0	0	0	0	0	0	0	0	0	0	0	1	1	2	2	2	3	3	3	4	4	6	6	6	9	9	11	12	15	17	18	18	18	18	19	19	19	19	19	19	20	20	20	20	20
140900	Shanxi	Xinzhou	317.2859	0	0	0	0	0	0	0	0	0	0	0	0	0	0	0	0	0	0	0	0	0	1	3	3	3	3	3	3	6	6	7	7	7	7	7	7	7	7	7	7	7	7	7	7	7	7
140700	Shanxi	Jinzhong	338.9484	0	0	0	0	0	0	0	0	0	0	0	0	0	0	0	2	2	5	9	9	9	11	13	15	19	21	26	27	30	32	32	33	34	35	35	35	35	36	36	36	36	36	36	36	36	37
140500	Shanxi	Jincheng	235.3002	0	0	0	0	0	0	0	0	0	0	0	0	0	0	0	0	0	0	0	0	0	2	3	6	7	7	7	8	8	8	8	8	8	8	8	8	9	9	9	10	10	10	10	10	10	10
140600	Shanxi	Shuozhou	178.45	0	0	0	0	0	0	0	0	0	0	0	0	0	0	0	0	2	2	2	3	3	3	3	3	3	4	4	4	4	6	7	7	7	7	7	7	7	7	8	8	8	8	8	8	8	8
140800	Shanxi	Yuncheng	537.2606	0	0	0	0	0	0	0	0	0	0	0	0	0	0	2	2	2	3	4	7	8	10	10	13	16	17	17	17	17	18	18	19	19	19	19	19	19	19	19	19	19	19	19	19	19	19
140400	Shanxi	Changzhi	347.8082	0	0	0	0	0	0	0	0	0	0	0	0	0	0	1	1	1	1	1	3	3	3	3	3	3	3	5	5	5	7	7	7	8	8	8	8	8	8	8	8	8	8	8	8	8	8
140300	Shanxi	Yangquan	141.7519	0	0	0	0	0	0	0	0	0	0	0	0	0	0	0	1	1	1	1	1	1	1	1	2	2	2	3	4	4	4	4	4	4	4	4	4	4	4	4	4	4	4	4	4	4	4
511100	Sichuan	Leshan	327.1	0	0	0	0	0	0	0	0	0	0	0	0	0	0	0	1	1	2	2	2	2	2	2	2	2	2	2	3	3	3	3	3	3	3	3	3	3	3	3	3	3	3	3	3	3	3
511000	Sichuan	Neijiang	370	0	0	0	0	0	0	0	0	0	0	0	0	0	0	1	1	1	3	4	4	6	10	11	12	15	15	16	17	17	17	17	18	20	21	21	22	22	22	22	22	22	22	22	22	22	22
513400	Sichuan	Liangshan	492.8	0	0	0	0	0	0	0	0	0	0	0	0	0	0	0	0	1	2	2	2	3	5	5	6	6	7	7	7	9	9	10	10	10	10	10	11	13	13	13	13	13	13	13	13	13	13
511300	Sichuan	Nanchong	643.5	0	0	0	0	0	0	0	0	0	0	0	0	0	0	0	2	2	4	5	9	11	16	23	26	27	28	29	30	31	32	33	34	34	35	35	35	35	35	38	38	38	38	38	38	39	39
511500	Sichuan	Yibin	457.3	0	0	0	0	0	0	0	0	0	0	0	0	0	0	0	0	1	1	2	5	7	7	7	7	7	7	8	9	9	9	9	9	10	11	11	11	11	11	12	12	12	12	12	12	12	12
511900	Sichuan	Bazhong	331.92	0	0	0	0	0	0	0	0	0	0	0	0	0	0	0	0	0	0	2	4	5	8	8	12	12	15	19	20	21	21	22	22	22	22	24	24	24	24	24	24	24	24	24	24	24	24
510800	Sichuan	Guangyuan	267.5	0	0	0	0	0	0	0	0	0	0	0	0	0	0	0	0	0	0	1	3	2	2	5	5	6	6	6	6	6	6	6	6	6	6	6	6	6	6	6	6	6	6	6	6	6	6
511600	Sichuan	Guang'an	325.1	0	0	0	0	0	0	0	0	0	0	0	1	1	2	2	2	6	7	7	9	13	16	20	21	24	24	24	27	28	28	28	30	30	30	30	30	30	30	30	30	30	30	30	30	30	30
510600	Sichuan	Deyang	356.1	0	0	0	0	0	0	0	0	0	0	0	0	0	1	1	1	1	1	2	3	7	7	10	10	12	12	12	12	13	16	16	16	16	17	17	17	17	17	17	17	17	18	18	18	18	18
510100	Sichuan	Chengdu	1658.1	0	0	0	0	0	0	0	0	0	0	0	1	2	7	16	22	33	37	46	59	69	72	73	77	87	92	97	102	109	120	123	124	125	131	135	139	140	140	140	141	141	143	143	143	143	143
510400	Sichuan	Panzhihua	121.4	0	0	0	0	0	0	0	0	0	0	0	0	0	0	0	0	0	0	0	0	1	7	9	10	10	11	11	11	12	13	13	13	13	13	13	13	13	13	16	16	16	16	16	16	16	16
510500	Sichuan	Luzhou	432.94	0	0	0	0	0	0	0	0	0	0	0	0	0	0	1	2	3	4	5	5	5	5	6	7	9	10	12	13	13	16	17	18	19	19	19	19	19	19	19	20	24	24	24	24	24	24
513300	Sichuan	Ganzi	119.9	0	0	0	0	0	0	0	0	0	0	0	0	0	0	0	2	2	3	3	5	5	5	5	6	8	10	12	17	17	17	23	27	36	37	43	44	50	57	62	65	67	68	69	69	69	69
511400	Sichuan	Meishan	299.5	0	0	0	0	0	0	0	0	0	0	0	0	0	0	0	1	1	1	1	2	2	2	2	3	5	5	5	5	6	7	7	7	8	8	8	8	8	8	8	8	8	8	8	8	8	8
510700	Sichuan	Mianyang	487.7	0	0	0	0	0	0	0	0	0	0	0	0	2	2	2	5	7	8	8	9	11	12	14	17	17	17	18	19	20	20	21	21	22	22	22	22	22	22	22	22	22	22	22	22	22	22
510300	Sichuan	Zigong	292.2	0	0	0	0	0	0	0	0	0	0	0	0	0	0	1	1	2	7	7	7	9	9	9	9	9	9	9	9	9	9	9	9	9	9	9	9	9	9	9	9	9	9	9	9	9	9
512000	Sichuan	Ziyang	250.3	0	0	0	0	0	0	0	0	0	0	0	0	0	0	0	0	2	2	2	2	2	2	2	2	2	2	2	2	2	3	3	3	3	3	3	3	3	3	3	3	3	3	3	3	3	4
511700	Sichuan	Dazhou	574.1	0	0	0	0	0	0	0	0	0	0	0	0	0	1	1	1	3	3	4	6	8	9	9	11	13	17	20	23	25	25	28	30	33	36	36	36	36	38	39	40	40	41	41	41	41	42
510900	Sichuan	Suining	318.9	0	0	0	0	0	0	0	0	0	0	0	0	0	1	2	2	2	3	3	4	5	5	5	5	5	5	5	5	6	8	10	10	10	10	10	10	12	17	17	17	17	17	17	17	17	17
513200	Sichuan	Ngawa Tibetan and Qiang Autonomous Prefecture	94.6	0	0	0	0	0	0	0	0	0	0	0	0	0	0	0	0	0	0	0	0	1	1	1	1	1	1	1	1	1	1	1	1	1	1	1	1	1	1	1	1	1	1	1	1	1	1
511800	Sichuan	Ya'an	154.1	0	0	0	0	0	0	0	0	0	0	0	0	0	1	1	1	1	2	2	2	3	5	5	5	5	6	6	6	6	6	6	6	6	7	7	7	7	7	7	7	7	7	7	7	7	7
120000	Tianjin	Tianjin	1562	0	0	0	0	0	0	0	0	0	0	0	2	4	5	8	10	14	23	24	27	31	32	41	48	60	67	69	79	81	88	91	95	106	112	119	120	122	124	125	128	130	131	133	135	135	135
540500	Tibet	Shannan	38.26	0	0	0	0	0	0	0	0	0	0	0	0	0	0	0	0	0	0	0	0	0	0	0	0	0	0	0	0	0	0	0	0	0	0	0	0	0	0	0	0	0	0	0	0	0	0
540100	Tibet	Lhasa	72.07	0	0	0	0	0	0	0	0	0	0	0	0	0	0	0	0	0	0	0	1	1	1	1	1	1	1	1	1	1	1	1	1	1	1	1	1	1	1	1	1	1	1	1	1	1	1
540200	Tibet	Shigatse	80.01	0	0	0	0	0	0	0	0	0	0	0	0	0	0	0	0	0	0	0	0	0	0	0	0	0	0	0	0	0	0	0	0	0	0	0	0	0	0	0	0	0	0	0	0	0	0
540400	Tibet	Linzhi	23.8	0	0	0	0	0	0	0	0	0	0	0	0	0	0	0	0	0	0	0	0	0	0	0	0	0	0	0	0	0	0	0	0	0	0	0	0	0	0	0	0	0	0	0	0	0	0
542400	Tibet	Nagqu	52.25	0	0	0	0	0	0	0	0	0	0	0	0	0	0	0	0	0	0	0	0	0	0	0	0	0	0	0	0	0	0	0	0	0	0	0	0	0	0	0	0	0	0	0	0	0	0
650100	Xinjiang	Urumqi	222.26	0	0	0	0	0	0	0	0	0	0	0	0	0	2	3	3	4	6	7	8	9	10	13	15	17	17	20	23	25	26	29	33	35	37	39	39	39	41	41	41	41	41	41	41	41	41
659004	Xinjiang	Wujiaqu	9.68	0	0	0	0	0	0	0	0	0	0	0	0	0	0	0	0	0	0	0	0	0	0	0	0	1	1	1	1	1	1	1	1	1	1	1	2	2	2	2	2	2	2	2	2	2	2
654000	Xinjiang	Ili	458.26	0	0	0	0	0	0	0	0	0	0	0	0	0	0	0	1	1	2	4	4	5	5	5	6	7	9	9	9	9	10	10	10	12	14	14	16	16	18	18	18	18	18	18	18	18	18
653000	Xinjiang	Kizilsu Kyrgyz Autonomous Prefecture	62.45	0	0	0	0	0	0	0	0	0	0	0	0	0	0	0	0	0	0	0	0	0	0	0	0	0	0	0	0	0	0	0	0	0	0	0	0	0	0	0	0	0	0	0	0	0	0
650200	Xinjiang	Karamay	30.77	0	0	0	0	0	0	0	0	0	0	0	0	0	0	0	0	0	0	0	0	0	0	0	0	0	0	0	0	0	0	0	0	0	0	0	0	0	0	0	0	0	0	0	0	0	0
652700	Xinjiang	Bortala	47.85	0	0	0	0	0	0	0	0	0	0	0	0	0	0	0	0	0	0	0	0	0	0	0	0	0	0	0	0	0	0	0	0	0	0	0	0	0	0	0	0	0	0	0	0	0	0
659007	Xinjiang	Shuanghe	7.1407	0	0	0	0	0	0	0	0	0	0	0	0	0	0	0	0	0	0	0	0	0	0	0	0	0	0	0	0	0	0	0	0	0	0	0	0	0	0	0	0	0	0	0	0	0	0
659008	Xinjiang	Kodala	9.0308	0	0	0	0	0	0	0	0	0	0	0	0	0	0	0	0	0	0	0	0	0	0	0	0	0	0	0	0	0	0	0	0	0	0	0	0	0	0	0	0	0	0	0	0	0	0
650400	Xinjiang	Turpan	63.34	0	0	0	0	0	0	0	0	0	0	0	0	0	0	0	0	0	1	1	1	1	1	1	1	1	1	1	1	1	1	1	1	1	1	1	2	3	3	3	3	3	3	3	3	3	3
653200	Xinjiang	Hotan	253.06	0	0	0	0	0	0	0	0	0	0	0	0	0	0	0	0	0	0	0	0	0	0	0	0	0	0	0	0	0	0	0	0	0	0	0	0	0	0	0	0	0	0	0	0	0	0
650500	Xinjiang	Hami	55.94	0	0	0	0	0	0	0	0	0	0	0	0	0	0	0	0	0	0	0	0	0	0	0	0	0	0	0	0	0	0	0	0	0	0	0	0	0	0	0	0	0	0	0	0	0	0
653100	Xinjiang	Kashgar	463.38	0	0	0	0	0	0	0	0	0	0	0	0	0	0	0	0	0	0	0	0	0	0	0	0	0	0	0	0	0	0	0	0	0	0	0	0	0	0	0	0	0	0	0	0	0	0
659003	Xinjiang	Tumshuk	14.8745	0	0	0	0	0	0	0	0	0	0	0	0	0	0	0	0	0	0	0	0	0	0	0	0	0	0	0	0	0	0	0	0	0	0	0	0	0	0	0	0	0	0	0	0	0	0
654200	Xinjiang	Tacheng	99.25	0	0	0	0	0	0	0	0	0	0	0	0	0	0	0	0	0	0	0	0	0	0	0	0	0	0	0	0	0	0	0	0	0	0	0	0	0	0	0	0	0	0	0	0	0	0
652800	Xinjiang	Bayingolin	124.21	0	0	0	0	0	0	0	0	0	0	0	0	0	0	0	0	0	0	0	0	0	0	0	0	0	0	1	1	2	3	3	3	3	3	3	3	3	3	3	3	3	3	3	3	3	3
652300	Xinjiang	Changji	139.37	0	0	0	0	0	0	0	0	0	0	0	0	0	0	0	0	0	0	0	0	0	0	0	0	1	2	2	2	2	2	3	4	4	4	4	4	4	4	4	4	4	4	4	4	4	4
659001	Xinjiang	Shihezi	59.3	0	0	0	0	0	0	0	0	0	0	0	0	0	0	0	0	0	1	1	1	1	1	1	1	1	1	1	1	1	1	1	2	2	2	2	3	3	3	4	4	4	4	4	4	4	4
659006	Xinjiang	Tiemenguan	3.84	0	0	0	0	0	0	0	0	0	0	0	0	0	0	0	0	0	0	0	0	0	0	0	0	0	0	0	0	0	0	0	0	0	0	0	0	0	0	0	0	0	0	0	0	0	0
652900	Xinjiang	Aksu	256.17	0	0	0	0	0	0	0	0	0	0	0	0	0	0	0	0	0	0	0	0	1	1	1	1	1	1	1	1	1	1	1	1	1	1	1	1	1	1	1	1	1	1	1	1	1	1
654300	Xinjiang	Altay	65.95	0	0	0	0	0	0	0	0	0	0	0	0	0	0	0	0	0	0	0	0	0	0	0	0	0	0	0	0	0	0	0	0	0	0	0	0	0	0	0	0	0	0	0	0	0	0
659002	Xinjiang	Alar	17	0	0	0	0	0	0	0	0	0	0	0	0	0	0	0	0	0	0	0	0	0	0	0	0	0	0	0	0	0	0	0	0	0	0	0	0	0	0	0	0	0	0	0	0	0	0
530900	Yunnan	Lincang	253.8	0	0	0	0	0	0	0	0	0	0	0	0	0	0	0	0	0	0	0	0	0	1	1	1	1	1	1	1	1	1	1	1	1	1	1	1	1	1	1	1	1	1	1	1	1	1
530700	Yunnan	Lijiang	130.2	0	0	0	0	0	0	0	0	0	0	0	0	0	0	1	2	2	6	6	6	6	6	6	7	7	7	7	7	7	7	7	7	7	7	7	7	7	7	7	7	7	7	7	7	7	7
530500	Yunnan	Baoshan	263	0	0	0	0	0	0	0	0	0	0	0	0	0	0	0	0	2	4	4	5	6	7	8	8	8	8	8	9	9	9	9	9	9	9	9	9	9	9	9	9	9	9	9	9	9	9
532900	Yunnan	Dali	361.9	0	0	0	0	0	0	0	0	0	0	0	0	0	0	0	1	1	3	3	4	6	6	7	7	7	7	8	11	11	11	11	13	13	13	13	13	13	13	13	13	13	13	13	13	13	13
533100	Yunnan	Dehong	132.4	0	0	0	0	0	0	0	0	0	0	0	0	0	0	0	0	2	2	2	2	3	3	3	4	5	5	5	5	5	5	5	5	5	5	5	5	5	5	5	5	5	5	5	5	5	5
533300	Yunnan	Nujiang	55.7	0	0	0	0	0	0	0	0	0	0	0	0	0	0	0	0	0	0	0	0	0	0	0	0	0	0	0	0	0	0	0	0	0	0	0	0	0	0	0	0	0	0	0	0	0	0
532600	Yunnan	Wenshan	367.2	0	0	0	0	0	0	0	0	0	0	0	0	0	0	0	0	0	0	0	0	0	0	0	0	1	1	1	1	1	1	1	2	2	2	2	2	2	2	2	2	2	2	2	2	2	2
530100	Yunnan	Kunming	695	0	0	0	0	0	0	0	0	0	0	0	1	1	1	3	4	7	12	15	21	24	30	31	32	34	34	37	40	41	41	42	45	46	47	48	48	49	49	52	53	52	53	53	53	53	53
530600	Yunnan	Zhaotong	546.6	0	0	0	0	0	0	0	0	0	0	0	0	0	0	0	0	1	2	2	4	4	6	6	8	9	10	10	10	10	12	12	12	14	14	19	25	25	25	25	25	25	25	25	25	25	25
530800	Yunnan	Pu'er	265.2	0	0	0	0	0	0	0	0	0	0	0	0	0	0	0	0	0	0	1	3	4	4	4	4	4	4	4	4	4	4	4	4	4	4	4	4	4	4	4	4	4	4	4	4	4	4
530300	Yunnan	Qujing	617.8	0	0	0	0	0	0	0	0	0	0	0	0	0	0	0	1	1	2	5	5	5	5	5	6	8	10	10	10	11	11	11	12	13	13	13	13	13	13	13	13	13	13	13	13	13	13
532300	Yunnan	Chuxiong	275.5	0	0	0	0	0	0	0	0	0	0	0	0	0	0	0	0	0	0	0	0	0	0	0	2	3	4	4	4	4	4	4	4	4	4	4	4	4	4	4	4	4	4	4	4	4	4
530400	Yunnan	Yuxi	238.9	0	0	0	0	0	0	0	0	0	0	0	0	0	0	0	1	1	5	5	6	6	7	11	12	12	12	13	13	14	14	14	14	14	14	14	14	14	14	14	14	14	14	14	14	14	14
532500	Yunnan	Honghe	477.5	0	0	0	0	0	0	0	0	0	0	0	0	0	0	0	1	1	2	2	4	4	4	5	5	5	5	5	5	5	5	5	6	7	7	8	8	8	8	8	8	8	9	9	9	9	9
532800	Yunnan	Xishuangbanna	119.6	0	0	0	0	0	0	0	0	0	0	0	0	0	0	1	1	1	6	6	10	12	12	12	13	13	14	15	15	15	15	15	15	15	15	15	15	15	15	15	15	15	15	15	15	15	15
331100	Zhejiang	Lishui	221.3	0	0	0	0	0	0	0	0	0	0	0	0	0	0	0	3	3	5	6	6	7	8	14	16	16	16	16	16	17	17	17	17	17	17	17	17	17	17	17	17	17	17	17	17	17	17
331000	Zhejiang	Taizhou	615	0	0	0	0	0	0	0	0	0	0	0	1	1	18	20	21	22	22	40	64	81	95	100	109	115	122	124	129	133	138	141	143	143	144	144	145	146	146	146	146	146	146	146	146	146	146
330400	Zhejiang	Jiaxing	480	0	0	0	0	0	0	0	0	0	0	0	0	0	3	4	8	8	11	14	16	16	18	19	19	23	27	30	35	37	38	40	40	42	42	42	43	43	43	43	44	45	45	45	45	45	45
330200	Zhejiang	Ningbo	854.2	0	0	0	0	0	0	0	0	0	0	0	0	3	5	6	13	13	17	20	41	46	55	66	75	102	120	126	136	141	146	149	151	153	153	153	154	155	156	156	156	156	157	157	157	157	157
330100	Zhejiang	Hangzhou	1036	0	0	0	0	0	0	0	0	0	0	0	1	1	6	12	27	27	32	51	69	85	98	110	118	132	141	151	156	162	165	155	157	159	162	165	166	166	168	168	168	169	169	169	169	169	169
330300	Zhejiang	Wenzhou	930	0	0	0	0	0	0	0	0	0	0	0	2	4	6	10	18	32	60	114	172	227	241	265	291	340	364	396	421	438	448	464	474	481	490	496	499	502	503	504	504	504	504	504	504	504	504
330500	Zhejiang	Huzhou	306	0	0	0	0	0	0	0	0	0	0	0	0	0	0	0	1	3	3	5	5	6	6	6	9	9	9	9	9	10	10	10	10	10	10	10	10	10	10	10	10	10	10	10	10	10	10
330600	Zhejiang	Shaoxing	505.7	0	0	0	0	0	0	0	0	0	0	0	0	0	1	4	5	6	7	19	19	23	24	27	30	30	30	33	34	36	38	41	41	41	41	42	42	42	42	42	42	42	42	42	42	42	42
330900	Zhejiang	Zhoushan	117.6	0	0	0	0	0	0	0	0	0	0	0	1	1	1	2	2	4	4	6	6	7	7	7	7	7	7	7	7	7	7	7	10	10	10	10	10	10	10	10	10	10	10	10	10	10	10
330800	Zhejiang	Quzhou	221.8	0	0	0	0	0	0	0	0	0	0	0	0	0	2	2	3	5	5	8	10	12	13	13	14	15	15	15	15	15	15	15	21	21	21	21	21	21	21	21	21	21	48	50	50	50	50
330700	Zhejiang	Jinhua	562.4	0	0	0	0	0	0	0	0	0	0	0	0	0	1	2	3	5	7	13	20	27	34	34	36	40	44	47	48	52	53	53	53	54	55	55	55	55	55	55	55	55	55	55	55	55	55
																														28017
[truncated: 20 more columns]
